# Supplementary material for: Complex Modulation of the Aedes aegypti Transcriptome in Response to Dengue Virus Infection
Source: PLoS One. 2012 Nov 27;7(11):e50512. doi: 10.1371/journal.pone.0050512 (PMC3507784; doi:10.1371/journal.pone.0050512)
Supplement: Table S1 — Gene accumulation levels in FPKM across time points (1, 4 and 14 dpi) and tissues (C = carcass, M = midgut, SG = Salivary Gland) in dengue-infected (DENVI) (D) and uninfected (B) mosquitoes. (XLSX) [file pone.0050512.s006.xlsx]

## Sheet: Sheet1
Table S1. Gene accumulation levels in FPKM across time points (1,4 and 14 dpi) and tissues (C=carcass, M= midgut, SG=Salivary Gland) in DENVI (D) and B mosquitoes
Ensembl GeneID	Alternative Gene Name	B-C-1dpi	D-C-1dpi	B-C-4dpi	D-C-4dpi	B-C-14dpi	D-C-14dpi	B-M-1dpi	D-M-1dpi	B-M-4dpi	D-M-4dpi	B-M-14dpi	D-M-14dpi	B-SG-14dpi	D-SG-14dpi	note
AAEL000001		20.2312	26.9588	29.3521	33.4221	31.634	31.6266	6.03973	5.91725	14.5778	17.288	10.4102	13.5828	7.57669	8.18722
AAEL000002		18.7229	38.6585	55.5928	51.5597	50.0389	64.1801	0	0	0	0.363876	0	1.38535	0	0
AAEL000003		22.6035	19.3666	25.7224	33.9323	24.593	30.5868	5.58169	4.71557	12.7196	11.8434	13.2657	9.2867	7.79019	13.5621
AAEL000004		44.8256	58.4754	44.8613	44.2972	50.2423	44.8821	5.83411	4.92194	12.1111	11.5124	8.70387	7.61694	8.28257	5.53393
AAEL000005		40.1111	44.9305	57.706	65.5879	57.7555	74.2488	2.42113	2.85724	2.79416	2.59862	2.88139	2.39055	2.08714	4.25633
AAEL000006		115.338	134.057	96.8375	87.2904	96.5933	92.6127	3.31328	1.69038	0	0.622937	0.255302	0.245183	5.32768	15.0983
AAEL000007		0.200282	0.207892	0.161981	0.496765	0.171866	0.470034	0.0404348	0	0	0	0.0304078	0	0	0
AAEL000008		19.156	18.7481	24.1641	25.1692	23.5113	24.0523	6.82809	7.81079	8.72926	8.96019	7.99075	7.93168	5.91632	8.92606
AAEL000009		1.99048	3.40513	3.47429	1.93524	2.53438	2.96499	0	0	0.210496	0.0845439	0.21129	0	0	0
AAEL000010		1399.1	1603.04	1328.32	998.856	1311.34	1256.66	1654.28	662.559	1181.87	1385.71	1922.26	2648.31	1114.38	1090.84
AAEL000011		0	0.0462456	0.0165346	0.038773	0.0518612	0.0500637	0	0	0	0	0	0	0	0
AAEL000012	GPRgr6	0.23391	0.362325	0.25134	0.403666	0.313017	0.184085	0.298196	0.0957931	0	0.185106	0.0865438	0	0	0
AAEL000013		9.2299	15.8352	19.0424	14.0872	16.8943	17.7517	2.52705	2.23983	3.383	2.84109	2.32254	2.23626	0	4.532
AAEL000014		0.30522	0.205577	0.622179	2.05044	0.631743	0.561759	0	0	0	0.0249343	0.0506366	0.0114137	0	0
AAEL000015		13.5789	10.3173	17.1292	12.7105	16.2721	12.8617	2.10619	3.83275	4.62155	3.77934	6.90016	3.88129	4.00691	2.99485
AAEL000016	U483_AEDAE	26.8062	32.156	31.6287	33.0942	32.9986	38.5092	7.11789	5.35968	15.9135	12.2101	10.0615	14.1654	5.50856	8.9901
AAEL000017		0.486649	0.304943	0.347433	0.655083	0.317187	0.438913	1.0179	0.316853	0.412339	0.736044	0.25178	0.368129	0	0
AAEL000018		0	0	0	0	0.0301448	0	0	0	0	0	0	0	0	0
AAEL000019		39.1453	50.2973	94.1193	61.3796	86.7593	92.1444	8.125	1.69002	12.1651	6.83789	20.8408	26.8429	1140.75	3813.26
AAEL000020		13.4218	15.8572	19.6608	20.5845	20.0197	20.4414	6.91726	7.39615	10.3026	10.3329	8.54153	9.98255	7.30877	14.0788
AAEL000021		1.25259	0.837071	0.247527	0.584739	0.27759	0.237118	0	0.0648364	0	0	0.0621686	0	0	0
AAEL000022		20.0368	23.8699	21.3986	21.9934	20.6957	23.5033	23.0794	18.3424	10.7487	15.0406	15.1328	20.3469	10.667	15.9033
AAEL000023		0.0822104	0.0805116	0.576942	0.137612	0.350222	0.138742	0	0	0	0.123607	0.204461	0.0484392	0	0
AAEL000024		23.4924	10.4349	9.79949	17.9875	9.7189	15.3282	0.317619	0.0886804	1.17686	0.792743	0.454681	0.676546	1.43972	8.268
AAEL000025		5.90406	3.29355	0.564365	1.02522	0.792206	1.30263	11.3223	8.89584	0.135183	0.138838	0.148701	0.136348	0.2147	2.58724
AAEL000026		14.3079	17.3933	20.3317	26.9015	18.9122	29.311	1.6437	0.534433	1.90878	1.37185	1.10409	1.62786	0	0.804567
AAEL000027		0	0	0.0150359	0	0.0236612	0	0	0	0	0	0	0	0	0
AAEL000028	CLIPB35	58.124	41.3194	46.0547	42.4912	46.9856	81.3195	0.315055	1.57796	0.590503	0.376391	0.94921	1.64068	25.4701	37.1789
AAEL000029		0.246009	0.101221	0.288174	0.0621954	0.166731	0.187025	0	0	0	0	0	0	0	1.65843
AAEL000030		15.5176	14.1997	12.25	12.3153	12.5731	12.1563	0.377462	0	0.365957	0.109319	0.187694	0.591072	7.17966	6.7643
AAEL000031		0.0218671	0.12142	0	0	0.0469051	0.0201166	0	0	0	0	0	0	0	0
AAEL000032	RS6_AEDAE	2052.51	1816.4	1692.79	1313.89	1934.66	1330.49	1590.94	1021.34	1808.36	2055.02	2702.81	4141.2	1895.68	1020.51
AAEL000033		15.1754	23.1708	28.3047	24.7849	27.7319	30.3398	2.49621	2.16673	1.88265	2.67826	1.93659	1.75375	1.68217	1.63037
AAEL000034		12.1404	13.7645	19.4464	18.9985	19.9635	19.9856	1.03936	0.964597	1.437	1.27115	2.22807	1.46638	0.319602	3.89188
AAEL000035		11.2472	14.6795	11.0149	14.8347	9.356	17.399	1.1366	0	0	0	0.0949658	0	0	1.5499
AAEL000036		0.07671	0.10139	0.0842251	0	0.0149136	0.0282143	0	0	0	0	0	0	0	0
AAEL000037	CLIPB36	30.8114	22.4593	61.5716	41.3337	71.3617	70.1912	0.693311	0.61637	1.33042	0.339349	0.613513	0.461022	17.8336	22.3642
AAEL000038	CLIPB8	74.8455	67.1939	76.981	106.966	73.9799	79.6984	1.17215	0.954	2.90172	1.58135	2.15689	2.16469	15.1721	35.2615
AAEL000039		0.0507453	0.0435428	0.230024	0.0971059	0.147875	0.133904	0	0	0	0	0	0	0	0
AAEL000040		11.8075	11.6308	10.2637	11.3835	11.0724	12.7792	0.285934	0.153076	0.130531	0.333784	0.30937	0.0580186	0	1.61281
AAEL000041		0.00837347	0.0814366	0.322524	0.256367	0.134748	0.119163	0	0	0	0	0	0	0	0
AAEL000042		13.2057	10.4913	11.9589	14.6918	12.9066	15.1825	1.12025	0.101529	0.949977	1.19507	0.860953	2.82564	4.66759	0.580318
AAEL000043		0.292589	0.0751501	0.0612363	0.15223	0.299346	0.290736	0.151767	0	0	0	0	0.0435683	0	0
AAEL000044		4.91225	2.69903	6.96544	9.39981	6.49612	9.71938	137.48	146.024	139.121	87.0631	154.639	189.699	38.374	1.14592
AAEL000045		20.6164	19.8582	21.4938	23.9915	19.2846	18.8419	34.3477	52.8012	41.3553	48.1302	38.6278	24.4142	22.1287	46.4121
AAEL000046		18.298	18.1857	21.7179	15.2632	21.184	19.7413	2.55756	1.67891	5.26853	4.42271	4.85129	6.83197	1.56857	1.80154
AAEL000047		0	0	0.0159839	0.0485718	0.0331062	0.0741583	0	0	0	0	0	0.0341058	0	0
AAEL000048	GPRgr4	0.836632	0.378222	0.407488	0.658601	0.657721	0.644361	0.110102	0.0454756	0.115046	0	0.0820734	0	0	0
AAEL000049		8.8292	15.1836	8.83787	7.11332	7.56898	7.02071	41.3468	30.6711	15.1636	15.7781	22.0953	16.5538	8.67544	12.374
AAEL000050		13.4482	14.6653	18.2201	14.5245	17.4626	18.073	8.8129	7.16423	12.9348	10.4879	12.3377	20.4715	4.63026	3.88723
AAEL000051		2.96107	5.65683	5.74511	4.57588	6.47365	5.22466	19.713	8.69198	3.09477	1.40471	2.061	2.52417	3.69557	0
AAEL000052		0.0974896	0.0163368	0	0.137539	0	0	0	0	0	0	0	0	0	0
AAEL000053		17.2941	17.8653	24.8049	26.4755	23.192	27.9017	0.315135	0.247397	0.166418	0.292417	0.175862	0.156339	0	1.57559
AAEL000054		9.85496	7.2862	14.1435	8.86359	13.9438	7.38754	0.177433	0.729437	1.41594	1.54719	2.01714	0.59313	1.38469	1.15045
AAEL000055		36.5426	38.2976	40.639	53.3767	41.6956	53.3935	16.4981	11.6701	11.241	9.96553	9.62061	8.30923	14.451	38.9216
AAEL000056		0	0.0300304	0.0315913	0	0.159254	0.0326512	0	0	0	0.107665	0.206355	0	0	0
AAEL000057	TOLL5B	1.85961	1.0333	2.23829	1.96335	2.20719	1.87587	0.549328	1.66701	2.54558	2.65219	1.94963	1.02784	3.45505	1.07487	Toll Pathway**
AAEL000058		0.127915	0.0138511	0.0608726	0.0158332	0.0159296	0.104266	0	0	0	0	0	0	0	0
AAEL000059	CLIPB19	8.27783	10.4658	28.4995	29.4504	25.5586	32.898	0.168201	0.160649	0.279367	0.470137	0.351459	0.453919	12.4177	11.4588
AAEL000060	GPRgr7	0.0461108	0.15772	0.189442	0.0943931	0.111196	0.0823195	0.109444	0	0	0.225833	0.120498	0	0	0
AAEL000061		1.88591	1.02741	0.655509	0.840308	0.9092	0.392827	0.186355	0	0.28029	0	0.597599	0	0	0
AAEL000062		2.55248	1.43271	3.05211	2.80481	2.71447	1.91256	1.74474	2.15812	5.62303	5.35577	4.2478	1.35266	0.567336	0.657902
AAEL000063		0	0	0	0.0285717	0.0277136	0.0254532	0	0	0	0	0	0	0	0
AAEL000064		51.4089	36.4709	41.9501	43.4583	42.1818	56.4138	0.0997836	0.026268	0.226476	0.294658	0.204847	0.0289603	17.9751	13.4201
AAEL000065		10.0336	11.6864	16.7524	12.917	15.6328	17.4536	1.20119	0.994981	1.19416	0.679064	1.00978	0.993836	1.29522	0.714568
AAEL000066		0.354431	0.314335	0.467978	0.357452	0.246313	0.442425	0	0	0	0	0	0	0	0
AAEL000067		0	0.0160617	0.00449596	0.0288705	0.0187035	0.0135143	0	0	0.132075	0.116378	0.204449	0.230973	0	0
AAEL000068		934.547	1171.18	1185.12	781.269	1072.65	950.712	1094.78	544.537	1057.8	1192.78	1470.08	1997.41	833.328	740.071
AAEL000069		0.0297114	0.0239197	0.18028	0.217547	0.190176	0.0771419	0	0	0	0.217235	0.148431	0.285242	0	0
AAEL000070		18.7228	17.4222	23.426	22.5169	25.2707	21.4995	1.28539	1.04518	1.31084	1.48989	2.34168	1.22994	2.0126	3.65896
AAEL000071		1.42872	2.15777	1.32527	0.722264	0.988636	3.07139	0	0	0	0	0	0	0	0
AAEL000072		0.177828	0.684163	0.566861	0.535334	0.112772	0.216721	5.46542	0.290053	0	0.407626	0.186835	0.338427	0	0
AAEL000073		9.82239	8.47755	9.20572	10.8219	9.31837	11.6216	0	0	0	0	0	0	2.61911	0.277613
AAEL000074	CLIPB1	92.7156	62.1931	80.3228	80.3791	94.0486	116.372	3.22135	2.11985	2.61768	1.31308	3.25809	1.73496	40.3789	39.8927
AAEL000075	GPRgr9	0.0512497	0.0793135	0.0638716	0.0533959	0.066576	0.0663799	0	0.190006	0.119515	0.122982	0.0406193	0.235897	0	0
AAEL000076		4.18547	6.52147	6.94625	2.57455	6.30104	4.15379	0.676112	0.595448	2.34575	2.44452	2.63166	3.05995	0.163817	1.64473
AAEL000077		41.2987	43.2257	51.458	53.9635	49.955	52.2314	27.9446	28.9194	63.3017	60.3118	38.9042	41.0992	51.6845	68.3288
AAEL000078		0.00762317	0.0236361	0.0181127	0	0.0115089	0.00775176	0	0	0.0296733	0	0	0.0473137	0	0
AAEL000079		31.9209	21.482	36.8905	31.0285	36.6834	27.2443	0.135531	0.280375	0.134777	0.850284	0.877008	0.911047	0.822898	1.04439
AAEL000080		159.809	130.355	28.8199	26.0696	29.9015	31.5954	361.679	264.381	4.58398	5.5223	10.27	6.69203	14.6907	19.8338
AAEL000081		94.5217	87.4781	157.859	142.666	158.269	134.455	11.4975	14.1101	27.2779	29.2658	26.8372	21.8863	11.8808	20.5617
AAEL000082	GPRgr10	0	0.111818	0.0397717	0	0.0841676	0	0.104727	0.119242	0.251111	0.103109	0.151351	0.0867097	0	0
AAEL000083		0.69884	0.405308	1.32934	4.30949	0.849514	1.2967	0	0.0340017	0	0	0.0416832	0	0	0
AAEL000084		64.8557	63.4074	79.8147	71.6391	76.632	83.1218	43.2002	34.659	35.1817	38.9832	35.2262	45.5239	30.6321	44.5581
AAEL000085		0.151526	0.121591	0	0.12393	0.185913	0.197569	0.10042	0	13.5957	7.43446	31.407	11.473	12.5962	0	annotated as cuticle protein
AAEL000086	CLIPB33	18.4725	16.1523	14.3296	13.543	13.9016	12.6574	1.07807	0.317046	0.200313	0	0.0816546	0.184863	1.98707	5.21459
AAEL000087		17.2135	13.5119	18.8844	14.0784	18.4306	20.383	0.275755	0.188839	0.167852	0.12696	0.0874625	0	3.19186	6.28981
AAEL000088		14.1996	15.2742	21.6487	27.1681	20.1903	23.4165	4.72757	7.11201	11.8412	11.1587	7.85396	8.68646	11.1626	6.93625
AAEL000089		0.0492748	0.128064	0.0310993	0.09836	0.0484827	0.0592708	0	0	0	0	0	0	0	0
AAEL000090		46.7273	42.0302	60.7579	62.075	57.7676	59.9494	52.3792	83.6911	64.8823	61.2323	66.4851	49.3761	39.9407	17.0942
AAEL000091		28.1468	40.9335	49.6269	56.035	49.2624	60.0276	8.08959	5.16747	8.54356	8.73351	10.7879	10.1402	4.95453	13.6927
AAEL000092	GSTX1	2.74151	2.02934	0.961167	2.06867	1.222	0.942567	142.707	85.1509	61.8702	64.3247	38.6424	45.0311	12.5274	0
AAEL000093		19.6105	17.6102	29.5966	28.1778	28.8971	26.5925	1.90847	2.32729	7.31555	5.54313	12.3805	6.43174	2.97964	3.39046
AAEL000094		2.49085	1.77763	0.788952	0.668743	0.624052	0.640203	0.103236	0.108036	0.485125	0	0.108285	0.0592966	0	0
AAEL000095		0	0.0382896	0.062827	0.101516	0.0219338	0.0381438	0	0	0	0	0	0	0	0
AAEL000096		1.81018	1.59266	1.01212	1.91484	1.22542	1.17973	1.06591	0.344403	0.286106	0.583021	0.398268	0.253114	1.73005	0.445905
AAEL000097		0.135866	0.247816	0.418933	0.332569	0.371446	0.311121	0	0	0.0513336	0.106154	0.0416038	0	0	0
AAEL000098		0.524449	0.0916903	0.203301	0.561182	0.342798	0.164292	0	0.105479	0.0676474	0	0	0	0	0
AAEL000099	CLIPB34	168.105	126.765	125.195	158.45	132.419	182.774	2.80029	2.73365	5.23956	3.15066	5.28096	5.71246	43.0457	61.7906
AAEL000100		38.0566	42.4226	66.2407	77.555	66.5185	66.4344	4.08269	0.378465	0.48175	3.39264	2.03612	0	0	0
AAEL000101		9.40358	11.628	2.83131	4.81583	3.19608	3.70606	70.6329	62.1362	7.20067	7.21569	3.23178	6.34776	1.40129	0
AAEL000102		61.1134	53.2856	103.505	91.9516	99.5352	105.686	52.8537	39.3501	49.1892	47.4073	54.8545	47.8853	19.5363	12.1554
AAEL000103		1.47502	0.893694	1.317	0.994486	1.38491	1.56892	1.18098	1.14026	0.435014	0.190071	0.50253	0.446855	0	0
AAEL000104		0.0838954	0.0895328	0.0745728	0.0397399	0.0393451	0.0518597	0	0.0196402	0	0.175755	0.0231563	0	0	0
AAEL000105		128.582	182.545	95.4631	135.997	98.8929	131.416	1.13652	0.190317	0.787196	0.939356	0.389134	0.277193	13.3391	24.9319
AAEL000106		14.3669	13.8837	16.8031	17.819	17.9105	19.5242	5.43566	2.68963	3.342	3.26341	2.68451	2.97932	6.04737	7.97366
AAEL000107		9.21313	11.7732	13.7566	10.9972	12.8438	12.9129	1.5861	1.18963	2.28448	2.28135	1.19074	1.84909	1.15977	2.14659
AAEL000108		0.465444	0.070724	0.144037	0.0951927	0.205081	0.0646175	0.104197	0	0	0.106937	0.0494989	0	0	0
AAEL000109	ENOPH_AEDAE	229.083	174.268	304.489	314.231	316.977	348.938	10.0122	8.82583	7.36523	7.85742	12.8747	11.4877	15.0816	28.848
AAEL000110,AAEL000142		36.4009	42.9462	52.1682	51.651	50.5407	53.8524	3.73081	1.9071	5.21142	4.19709	5.82266	6.59814	5.08127	3.61595
AAEL000111		40.8397	48.3893	49.3835	58.2105	51.1384	51.5104	0.208102	0	0.411494	0.425532	0.113212	0.13205	12.3199	19.0321
AAEL000112		0	0	0	0	0.0863695	0.0392761	0	0	0	0	0	0	0	0
AAEL000113		0	0.0736441	0.026318	0.0249207	0.0278311	0.0355045	0	0	0	0	0	0	0	0
AAEL000114		0	0	0	0	0	0	0	0	0	0	0	0	0	0
AAEL000115		22.624	32.8769	39.8043	21.7456	35.787	34.3623	3.02155	2.01916	5.37008	5.35773	5.35621	5.6034	2.59055	11.1947
AAEL000116		9.256	10.6436	13.1537	15.0296	13.2274	15.2413	0.988376	0.7127	1.48472	1.73999	1.09343	0.929759	0	1.85859
AAEL000117		0.235885	0	0	0	0	0	0	0	0	0	0	0	0	0
AAEL000118		26.8197	24.2115	32.2518	31.712	31.873	30.0918	3.63706	3.85237	6.2554	5.99062	6.42053	7.20161	5.62585	12.8438
AAEL000119		9.57774	9.18691	5.35988	6.17662	5.50952	5.8374	6.86418	5.07755	3.54689	4.62153	3.61211	4.06749	0	4.66926
AAEL000120		0	0.0225902	0	0	0	0	0	0	0	0	0	0	0	0
AAEL000121		0.723119	0.460069	1.86398	0.73379	1.63844	0.648338	0.115371	0.0227717	0.169145	0.435527	0.166562	0.106683	0	0
AAEL000122		8.27194	7.68708	9.5413	8.52961	10.9813	9.89501	1.58147	0.970021	1.98697	2.01215	1.25247	2.64877	2.88198	4.21684
AAEL000123		0.0312833	0.17856	0.408515	0.446683	0.55166	0.457542	0	0	0	0	0	0	0	0.996652
AAEL000124		37.7034	31.599	27.4807	26.3091	23.653	40.7131	1.55694	0.193886	0.419064	0	0.424607	0.559032	0	2.50266
AAEL000125		10.0451	13.7345	15.8534	14.5071	14.3071	19.1095	0.686978	0.518084	1.34016	0.892585	0.885978	1.04631	0.873295	2.2734
AAEL000126		17.7317	15.3232	13.6782	13.0467	13.2715	12.4315	15.2498	11.622	22.6546	19.6619	18.9313	17.0422	13.9787	20.7338
AAEL000127		1.4515	2.06987	2.45801	3.03062	2.2132	1.92245	13.7766	14.0694	4.36992	2.99783	2.15405	3.7249	1.28846	0
AAEL000128		34.3386	30.9642	49.5718	57.9736	48.5186	49.1424	28.8885	39.7637	18.1994	21.7506	28.8857	15.8783	13.6841	11.1721
AAEL000129		0.996348	0.428327	0.944206	0.669983	0.991243	0.769097	0	0	0	0.0272856	0	0	0	0
AAEL000130		0	0	0	0	0	0	0	0	0	0	0	0	0	0
AAEL000131		0	0.211202	0.187255	0.223393	0.237493	0.114246	0	0	0	0	0.0726527	0.0848213	0	0
AAEL000132		2.24917	1.54425	0.12919	0.2	0.213686	0.192855	0	0.0573347	0.146886	0.0760776	0.0496172	0	0	0
AAEL000133		0.907366	0.755859	0.654529	0.49455	0.300319	0.310832	0.122747	0	0.915107	0	0.455472	0.197878	0	2.08955
AAEL000134		0.540995	0.627274	1.1806	0.932209	1.3623	0.805543	0.027554	0.110045	0.185785	0.263219	0.311349	0.167622	0	0.201062
AAEL000135		0.708578	1.22002	0.239303	0.445195	0.472204	0.278849	196.144	132.025	33.6885	36.7759	28.5753	40.6241	4.31697	2.48855
AAEL000136		14.8146	17.9131	20.055	21.7717	22.4234	20.6601	1.12205	1.29692	2.31076	2.55513	2.21867	2.42438	0.853609	3.84281
AAEL000137		8.14635	8.13708	7.78226	9.17552	7.43318	8.05063	2.15015	2.43924	3.21061	2.44901	1.8608	2.09287	3.84936	4.47866
AAEL000138		60.051	67.1869	69.1231	44.1333	63.089	57.472	55.617	14.7442	30.6557	25.8777	41.7946	41.9661	21.7308	48.4012
AAEL000139		7.78352	7.98396	5.73815	3.90401	6.62787	6.15607	0.477149	0	0.0608047	0	0	0	0	0.291121
AAEL000140		14.1815	13.1416	17.8352	18.4542	18.5476	17.8985	2.24203	2.29684	3.46763	3.90573	2.95724	4.49515	2.88844	2.75361
AAEL000141		12.2963	11.6819	22.4864	16.8108	23.7517	21.1317	0.229167	0.0518261	0	0.209028	0.610748	0.252417	0	0.077955
AAEL000143		25.042	31.6477	29.9823	30.3549	30.8406	30.1357	17.224	11.9649	14.0243	14.5017	11.0027	10.3958	7.93709	17.9123
AAEL000144		0	0.0369405	0.0405343	0	0.0632255	0.0185934	0.04985	0	0	0	0	0	0	0
AAEL000145		0.370746	0.217526	0.318373	0.0930592	0.380636	0.603351	0	0	0	0	0	0	0	0
AAEL000146		0.527018	0.559342	0.451277	0.412407	0.191779	0.497459	53.6562	38.2593	12.8784	10.8398	6.66232	10.4199	0	0
AAEL000147		26.2003	33.2205	36.3652	25.0393	33.3919	31.0402	12.5105	6.17974	8.39978	6.78061	16.8501	15.608	3.5735	6.56084
AAEL000148		5.76723	5.71925	6.76641	8.10759	7.92786	8.19931	1.24015	1.24551	1.04883	1.01987	0.953999	2.04152	0.605081	0.121791
AAEL000149	SAP30_AEDAE	47.7405	62.5688	88.3862	99.3522	86.8933	114.287	4.69801	4.68688	4.79163	5.07622	5.13316	5.72821	4.65802	7.83605	Histone deacetylase complex subunit SAP30 homolog
AAEL000150		0.248239	0.235597	0.266997	0.245702	0.0907643	0.340416	47.3074	36.508	11.8174	9.32526	5.57045	6.98394	0	0
AAEL000151		0.0168238	0.0723221	0.327931	0.196553	0.228269	0.196336	0	0	0	0	0	0	0	0
AAEL000152		11.7397	11.0857	9.2465	9.07634	10.8571	6.54787	14.4856	7.76593	17.3632	9.73425	12.7493	15.2231	3.54418	6.63044
AAEL000153		3.76444	2.56479	1.91593	2.50081	1.98523	2.14256	0.0457633	0.0742219	0.0932647	0	0.01695	0.00647071	0.0477645	0.440544
AAEL000154		27.1329	19.6759	29.3807	49.1515	33.3017	39.6108	0.0853718	0.183716	0.166205	0.221642	0.381346	0.376197	0.202238	3.11374
AAEL000155		0.0305212	0.0283466	0.0608069	0.0983074	0.0159691	0.0273607	0	0	0.0332568	0.102941	0	0	0	0
AAEL000156		0.192208	0.258676	0.274196	0.0577591	0.144899	0.179497	0	0	0.136038	0	0	0	0	0
AAEL000157		11.2915	16.6686	21.0918	16.6253	21.4413	22.3876	0.869144	0.56396	1.89054	0.914058	1.30834	1.34118	0.509859	2.42458
AAEL000158,AAEL000169		0.62742	0.151704	0.578724	0.437344	0.548253	0.176548	0	0	0	0	0	0	0	0
AAEL000159		59.0246	53.691	63.4658	72.1662	65.6439	75.7201	39.7048	30.4275	55.1362	54.8846	35.6435	47.1745	23.4579	31.1351
AAEL000161		1.0238	0.370255	1.93159	1.31349	1.43113	1.01203	0.272706	0.116235	0.412052	0.404122	0.583744	0.120365	0	0.831808
AAEL000162	GPRgr34	0.277255	0.397218	0.422925	0.37981	0.42973	0.263887	4.0185	3.84484	5.1222	6.64632	3.35195	2.48815	0	0
AAEL000163		12.9647	14.5947	12.4188	17.2364	12.8891	15.444	7.5744	6.71235	13.2244	12.253	8.8434	10.7841	5.80519	6.98053
AAEL000164		8.63402	12.0063	10.4473	8.87346	11.7427	10.421	44.2412	29.3454	19.3297	19.7208	13.0725	14.8835	5.62118	8.29038
AAEL000165		36.8226	62.0294	72.9819	57.4123	63.0288	66.9487	0.677548	0.650381	1.69471	1.00829	0.764861	0.618261	9.98649	18.4937
AAEL000166		1.40759	1.07646	1.74728	1.09078	1.74088	1.64537	0.0776785	0.2312	0.286321	0.862054	1.2571	0.0656392	7.79359	1.55033
AAEL000167		5.04344	7.93044	5.26261	13.0892	8.13053	9.30282	0.988425	0.433261	1.75498	1.10795	1.24617	0.349575	0.637566	5.05637
AAEL000168		1.93125	1.10894	1.27026	1.25307	1.25384	0.973592	0	0	0	0	0.280906	0.0627992	0	1.2672
AAEL000170		15.6268	16.439	26.9722	25.4486	24.711	28.4227	0.676894	0.885855	1.41239	1.38255	1.39077	1.64929	0.765765	1.79856
AAEL000171		16.5046	8.44797	15.9595	12.4076	16.8613	11.2998	0.393047	1.80181	3.25726	4.25402	4.6427	2.46593	2.13255	1.02862
AAEL000172		61.9725	47.6275	76.0971	62.4476	77.6347	65.951	2.26093	3.70206	4.8584	5.92466	7.39487	4.21931	4.16898	8.84176
AAEL000173		30.4434	33.4893	37.6753	21.5797	33.5662	30.0823	5.7577	4.66477	9.87656	10.5433	9.03781	13.3347	8.23062	4.96709
AAEL000174		5.93775	11.4973	14.0134	10.5296	15.9173	16.1609	0.0636209	0.387935	0.444517	1.18692	0.906946	0.104537	1.44441	0.902076
AAEL000175	EIF3C_AEDAE	141.084	136.369	192.283	190.624	193.254	179.247	58.1995	83.2791	135.129	151.838	153.295	145.634	83.5874	113.834
AAEL000176		2.35225	1.12535	2.95559	1.29603	2.71802	1.45332	0.0363274	0	0	0.183226	0.0833058	0.222271	0	0.0354539
AAEL000177		61.2663	78.7523	101.212	68.734	97.2112	73.9695	11.8486	9.47628	17.8578	15.1287	14.7297	11.3136	7.30088	13.9615
AAEL000178		26.7845	32.4911	38.9124	34.2327	37.2139	41.0731	7.96643	4.31682	8.32343	9.24333	8.1123	7.48143	3.42299	4.43783
AAEL000179		60.4712	89.0805	123.07	96.4429	115.561	130.041	45.5532	34.4891	31.8991	28.2119	47.0902	33.5284	18.9901	19.4822
AAEL000180		15.8944	24.7125	29.26	25.5028	25.438	27.639	16.0706	13.5573	19.5492	18.3072	13.6719	14.0047	1.96186	5.12101
AAEL000181		31.4072	27.6373	45.4949	38.7861	45.6862	41.8532	3.07171	4.05616	8.38465	8.65528	7.98839	6.14523	4.22583	6.39239
AAEL000182		131.287	209.186	233.263	132.922	180.519	152.018	178.188	41.7579	78.1932	91.1443	101.712	89.1725	37.4882	76.9586
AAEL000183		11.4624	12.1786	15.5079	21.6302	15.0766	17.6852	0	0	0	0.0776664	0	0.13533	0	0
AAEL000184		8.2617	12.0485	18.0633	15.1394	17.639	18.3136	5.7294	3.60076	4.52036	5.62728	6.31227	4.37783	1.77373	3.63259
AAEL000185		139.684	142.159	192.438	189.2	182.368	188.743	65.2219	93.7414	130.609	132.789	97.4803	73.2866	64.2525	73.1354
AAEL000186		27.4961	36.6493	62.1831	56.4258	54.5088	66.439	18.692	15.6582	13.2405	13.1361	10.6909	11.7789	11.0039	13.0182
AAEL000187		3.69711	3.32684	3.97138	3.74079	3.82883	3.38993	0.101894	0.013725	0.0868286	0.0736319	0.114726	0.0979942	0	1.34931
AAEL000188		2.56037	2.98845	5.23102	3.86998	5.02813	4.22769	0	0	0	0	0	0	0	4.50025
AAEL000189		0.786756	0	0.972353	1.06181	0.441262	0.487431	0	0	0	0	0	0	0	0
AAEL000190		0.0341743	0	0.198143	0.0622946	0	0.0295542	0	0	0	0	0	0	0	0
AAEL000191		32.8278	29.6812	39.6112	54.1922	37.1987	47.8936	54.5052	85.0011	80.7626	110.966	59.5776	64.1384	40.3626	30.2279
AAEL000192		0.606046	0.644562	1.63862	2.2142	1.28607	0.354229	0	0	0	0	0	0	0	0.600755
AAEL000193		42.7384	52.7189	73.201	81.7876	71.8959	78.7754	0.48169	2.23265	2.57275	4.41774	3.80284	1.22176	1.93787	4.80115	histone-lysine n-methyltransferase
AAEL000194		15.9599	13.2264	21.5364	16.0358	21.6062	16.2227	7.77137	9.60054	14.9739	17.2757	19.7133	11.1122	12.003	14.2
AAEL000195		0.321989	0.259023	0.667449	0.466088	0.60378	0.593421	0	0.0420348	0.0266942	0.0545411	0.0417348	0.024715	0	0
AAEL000196		8.8379	7.52399	3.88975	6.56009	3.46774	3.59017	2.02032	1.46039	1.01874	0.924652	1.0882	0.205213	1.22239	0.524261
AAEL000197		33.2461	23.9956	28.5392	29.6477	29.0016	24.4964	4.12278	5.34457	7.98992	6.38067	9.50719	6.37419	6.47721	18.2378
AAEL000198		86.0563	59.0561	92.7472	56.9149	95.6933	70.0142	5.8778	6.37242	11.4578	13.1024	14.1692	14.2599	10.2553	11.0271
AAEL000199		39.0303	43.2902	46.7047	45.1211	45.2601	49.8981	10.3806	10.0593	18.1562	16.4356	19.7267	12.7779	16.9952	32.2679
AAEL000200		118.385	138.986	208.163	149.053	183.63	159.395	2.83191	0.689735	6.5347	4.58832	5.77387	10.9791	37.974	235.752
AAEL000201		13.2789	13.973	19.9809	21.9637	22.0152	20.9706	0.164175	0.140534	0.237471	0.505457	0.72472	0.422708	0	1.80837
AAEL000202		0.674857	0.518723	0.778031	0.649104	0.998446	0.603505	0	0	0	0	0	0	1.45497	0
AAEL000203		0	0	0	0	0	0	0	0	0	0	0	0	0	0
AAEL000204		28.4091	35.7268	41.8056	50.1568	40.0501	52.8219	37.2414	47.294	67.9611	66.9254	66.3611	42.9776	18.68	5.56726
AAEL000205		1.14594	0.643193	1.45096	0.409869	1.22415	0.566802	0	0	0	0	0	0	0	0
AAEL000206		0.996891	2.13027	1.1207	0.666439	1.58562	1.36621	148.412	100.177	138.966	136.475	89.009	128.463	31.5353	0
AAEL000207,AAEL000212		48.7485	46.9273	66.1343	74.77	67.5701	70.2128	3.10848	6.6901	15.0827	14.5575	10.7249	7.86728	4.60642	10.4356
AAEL000208		61.2808	100.784	58.5274	43.4159	51.1333	51.9933	77.4596	42.9509	48.976	47.4055	48.9637	36.6514	68.9763	170.447
AAEL000209		0.370688	0.163328	1.16594	1.65518	1.26633	1.15531	0	0	0	0	0	0	0	3.10049
AAEL000210		39.1089	42.777	46.0526	56.9195	44.6245	57.636	20.3848	15.2711	22.6799	24.6667	19.8428	21.8911	10.3842	17.5613
AAEL000211		87.4522	100.639	137.961	91.4482	96.4214	107.773	7.83684	1.77334	11.5601	6.36375	16.5504	13.5075	11.2783	43.3307
AAEL000213		103.432	78.1138	10.4572	11.8468	8.95573	17.7718	13.8156	11.0774	0.499855	0.115655	0.618607	0.652036	0.888178	7.47577
AAEL000214		6.65225	9.32309	11.64	7.98877	11.5121	11.802	5.42869	3.58265	3.57854	3.32325	6.02678	4.03991	4.34771	6.78869
AAEL000215		9.74208	11.68	12.154	13.1954	12.5727	14.7893	2.91783	2.9225	6.32442	7.12834	5.33911	4.76552	3.64046	2.89337
AAEL000216		0.0778901	0.0986368	0.140884	0.0747491	0.0378554	0.198727	0	0	0	0	0	0	0	0
AAEL000217		66.8829	48.1239	71.8598	68.4609	73.1955	65.8034	0.957315	1.91373	2.07709	3.01608	9.7765	3.12107	1.64053	3.30041
AAEL000218		79.8396	94.7465	156.369	198.06	114.266	210.572	0	0	0.215517	0.212418	0.160177	0.35335	0	7.21743
AAEL000219		10.1681	13.2936	13.5122	12.4305	13.3081	12.8795	39.3207	26.0971	24.6314	27.4563	26.6153	29.5195	11.7426	36.8568
AAEL000220		15.0463	16.2601	18.6043	15.2184	20.6237	15.0278	16.0977	15.7628	15.2154	17.5115	23.2501	13.701	8.69319	2.38826
AAEL000221		38.338	45.7575	71.2925	47.6219	67.8681	65.6499	27.1354	23.2331	30.2659	33.1774	33.8204	49.6566	23.84	14.9309
AAEL000222		13.9077	26.7428	33.5545	24.6408	32.7387	33.6748	6.92302	11.1309	15.8573	13.9961	8.8405	10.8571	2.967	8.21344
AAEL000223		0.970297	1.54032	0.328851	0.182184	0.33759	0.2354	544.237	352.753	43.2229	36.1118	18.6554	16.2427	4.82146	0
AAEL000224		0.220932	0.753117	0.738329	0.73315	0.687189	0.573259	0	0	0	0	0	0	0	0.381797
AAEL000225		0	0	0	0	0	0	0	0	0	0	0	0	0	0
AAEL000226		25.7773	40.5119	58.1288	55.7009	56.7856	67.0611	4.7478	4.1608	4.08012	5.17073	5.67397	5.62751	5.88757	12.4581
AAEL000227	SCRB8	17.3717	22.2489	18.1222	18.5051	16.0257	18.6426	31.9474	41.0677	14.1312	23.3439	9.5334	7.38233	2.22388	1.82162
AAEL000228		11.3827	15.6077	24.5492	23.3563	25.6106	23.7959	4.98685	10.7391	10.2699	12.507	14.4499	7.45251	6.46193	4.24451
AAEL000229	TKSIA_AEDAE	62.4751	59.0447	62.8282	60.6464	66.3665	62.8269	0	0	0.136656	0	0	0	3804.26	6904.38
AAEL000230		15.8283	18.6401	21.8361	22.9867	21.6399	27.328	5.0153	4.45964	6.12349	5.0778	3.76995	6.63532	2.77422	4.71983
AAEL000231		30.6303	31.2076	47.3217	42.9983	44.535	42.8328	8.14565	8.49787	18.501	19.0002	16.3036	14.741	7.78665	10.8492
AAEL000232		0.120875	0	0.305354	0	0.537622	0	0	0	0.359909	0	0	0	0	0
AAEL000233		7.28448	7.49537	7.06428	9.29555	6.78902	4.80273	0.943897	0.70515	2.69193	3.61966	1.07156	2.57732	1.19897	7.32257
AAEL000234	SCRB7	22.4381	25.1955	16.4633	17.1788	16.837	22.6056	32.0355	45.2812	36.9197	37.1229	23.604	28.6649	10.6829	8.4011
AAEL000235		39.7088	49.0539	57.797	71.1669	54.5225	60.4229	18.7259	18.092	29.5443	34.7521	22.7738	23.9413	25.1272	30.6865
AAEL000236		0.23178	0.254495	0.141184	0.11222	0.176091	0.13017	0	0	0.408028	0.0544255	0.216052	0.148644	0	0.247771
AAEL000237		1.24234	0.849111	1.6658	1.85014	1.83167	1.61612	0	0	0	0.0450614	0	0	0	0
AAEL000238	CLIPE10	10.8037	11.2811	13.0624	17.5983	13.5534	21.9926	0.217188	0.0853028	0	0.0564849	0.039867	0	11.6787	7.11647
AAEL000239		3.62557	1.48804	6.61963	3.66344	6.52554	3.06077	0.0671527	0.114645	0.180198	0.0672124	0.137161	0.15649	0.692033	4.23815
AAEL000240		23.8664	26.0417	34.2385	32.559	33.6052	34.579	13.2883	7.66531	11.3995	14.0843	12.6307	13.1328	13.5516	8.71688
AAEL000241		14.0606	19.9472	18.9476	18.7581	20.1406	22.6383	3.88804	2.03961	4.99267	6.21305	4.77747	5.42343	4.51908	11.0378
AAEL000242		0.853735	0.398642	1.40958	0.386862	1.67287	0.651804	0	0	0	0.0475358	0.0720496	0	0	0
AAEL000243		0.705368	1.16459	1.45233	0.767009	1.26656	1.30053	0	0	0	0	0.029128	0	0	0
AAEL000244		2.97124	3.52611	3.82931	2.97541	3.6346	3.03056	58.4401	49.0617	56.0722	61.937	56.6518	49.5335	15.1297	0
AAEL000245		23.6249	50.2039	50.3971	33.0491	46.5538	52.8921	20.4556	20.082	20.8977	21.5401	20.8279	19.5207	5.00668	11.6651
AAEL000246	GPRSTN	7.26058	6.85648	10.4266	8.79452	10.6906	8.56012	0.0572453	0.340044	0.561415	1.65304	1.51898	0.442997	0.111144	0.641221
AAEL000247		0.0769236	0.0370799	0.0596815	0.0622537	0.105338	0.0657837	0	0	0	0	0	0	0	0
AAEL000248		28.4295	34.5779	44.8657	44.7668	44.3702	45.5201	10.643	10.8921	13.6932	12.8377	11.7425	10.5276	9.43968	13.3317
AAEL000249		1.62853	1.73165	2.00066	2.69979	1.86479	1.705	0.175808	0.0403248	0.0503422	0.102305	0.132287	0	0	0.869169
AAEL000250		0.496658	0.308172	1.17586	0.718361	0.795538	0.534385	0	0	0	0	0	0	0	0.3592
AAEL000251		1.27789	0.525923	3.49091	1.53559	3.06066	1.18873	0	0	0.0653949	0.0221654	0.101283	0.0763076	0	1.66436
AAEL000252		69.7583	64.1913	13.8541	25.7427	14.337	14.4013	0.0870699	0	0	0	0.125568	0	2.3636	3.27936
AAEL000253		0.82177	0.36663	0.578968	0.636424	0.588985	0.353795	0	0	0	0	0	0	0	0
AAEL000254		1.29358	1.11237	2.25451	0.87739	1.914	1.767	0	0	0.0741616	0.0747219	0.329298	0.0706036	2.24416	1.73451
AAEL000255		2.88428	5.48561	5.78496	5.31079	5.49855	5.57233	0.352034	0.669142	1.1159	1.93003	0.854618	0.374133	0	0.406431	JAK STAT signaling pathway*
AAEL000256	SCRB9	8.52136	8.15302	15.4924	11.674	13.5273	10.284	0.190877	0.527421	3.3542	1.90688	2.79043	1.44669	1.32254	2.47299
AAEL000257		34.3146	35.9551	49.0745	53.4478	48.492	56.9032	3.45231	3.84286	5.07543	6.79012	4.80567	5.51482	2.44461	8.11886
AAEL000258		51.39	59.4234	49.2136	55.8321	47.8426	55.6611	27.5514	29.9209	12.2566	16.3867	10.1317	10.1877	23.2232	48.3038
AAEL000259	CUSOD4	1.1681	0.322523	0.545842	0.605611	0.470828	0.602228	1.10856	0.466465	0.19478	0.699015	0.555999	0.502755	0	0
AAEL000260		13.1696	19.247	25.4528	25.7973	25.4299	28.6144	0.696581	0.430197	2.09453	2.466	0.921068	1.58221	0	1.19819
AAEL000261		12.9975	15.4605	15.9297	15.225	16.063	17.4617	0.955494	0.912268	1.09571	1.0537	0.737836	1.37379	0	3.25536
AAEL000262		66.7936	65.25	106.634	90.0611	108.993	97.6609	2.15153	4.3944	7.62245	10.4016	8.24043	4.66717	4.89443	6.18427
AAEL000263	JING_AEDAE	15.0096	9.89248	17.6748	16.2183	18.1502	13.8615	0.0776198	0.227529	0.106317	0.313201	0.721763	0.291552	0.579311	1.02647
AAEL000264		20.6988	21.6807	34.0451	30.3487	33.0081	32.6497	31.8675	40.3425	39.3965	42.4289	43.8061	29.5048	12.0421	4.49849
AAEL000265	AKTIP_AEDAE	8.30805	9.02529	9.95872	9.16736	9.93295	8.03042	10.7028	5.47289	6.33956	7.1727	7.64351	7.92502	5.68601	6.64463
AAEL000266	GPRNNA21	0.417074	0.364184	1.11276	0.812306	1.30159	0.921771	0	0	0	0	0	0	0	0
AAEL000267		9.26837	15.1693	15.6625	14.0643	14.9616	17.0666	0.560811	0.128158	0.22366	0.0570956	0.351901	0.554682	0	1.35738
AAEL000268		0.40762	0.221785	0.329864	0.312834	0.0233603	0.211588	0.268023	0	0.0410225	0	0.0405601	0.0451606	1.62158	4.77409
AAEL000269		250.332	305.662	415.335	457.651	402.197	489.433	163.276	150.17	563.611	620.35	694.778	1044.88	334.715	186.417
AAEL000270		50.9011	50.666	52.5205	39.2139	53.0737	55.3164	35.4136	16.9456	16.8924	16.8167	21.7669	31.7854	33.3745	43.2664
AAEL000271		33.9731	29.2705	31.5637	20.1346	28.4274	22.274	224.44	157.475	47.8871	30.606	75.1766	51.7408	33.64	14.6868
AAEL000272		5.57499	5.59316	6.88389	7.28548	7.97045	8.68241	1.88043	1.52783	2.9688	1.66532	1.68031	3.2176	0.268442	3.23438
AAEL000273		34.509	23.9148	38.613	33.5647	37.132	35.269	26.0666	31.3761	18.7228	18.8872	30.4043	22.0059	13.8126	25.1169
AAEL000274	CUSOD3	136.494	116.745	124.931	142.68	117.96	167.784	152.931	62.0836	102.764	105.724	82.6676	134.25	61.6786	69.4393
AAEL000276		45.9558	38.3267	50.7066	47.8453	47.9844	44.5479	4.7418	7.92681	14.8168	12.9745	15.4783	11.0734	9.42795	11.8318
AAEL000277		41.014	20.2098	36.2318	37.1678	41.1411	53.1963	2.13903	0.0938161	2.42152	0.930447	1.72239	2.13416	48.7185	37.5546
AAEL000278		48.8107	42.1596	51.4096	59.1672	50.6474	62.2462	18.5919	23.098	19.0999	21.1611	15.1751	15.8294	10.6383	7.66506
AAEL000279		10.4747	11.2201	11.5419	7.74586	11.7145	10.8914	8.69113	5.36357	5.90105	5.56108	7.11266	8.73667	1.55272	1.36432
AAEL000280		0	0	0	0	0	0	0	0	0	0	0	0	0	0
AAEL000281		15.8049	12.0464	14.0597	11.2081	15.2977	13.5848	2.7818	2.22431	2.95934	4.25339	9.31057	5.01299	7.69155	11.5451
AAEL000282		6.29026	4.98671	7.94077	8.66712	6.53712	7.51098	0.451254	1.63246	1.39	2.00087	2.36271	1.50928	1.39029	0.21153
AAEL000283	CTLMA16	0.443088	0.402282	0.544542	0.727752	0.453706	0.948902	0	0	0	0	0	0	0	1.84945
AAEL000284		20.781	27.3129	28.7304	26.2013	27.6199	26.244	6.42446	6.55501	12.7303	13.9571	11.1769	11.3773	2.78397	24.4571
AAEL000285		0.376534	0.368056	0.628387	0.332377	1.0324	1.13582	0.0468156	0	0.270195	0.160103	0	0	0	0
AAEL000286		0.0418852	0.0813953	0.393849	0.410146	0.185393	0.0782632	0	0	0	0	0	0	0	0
AAEL000287		7.48585	9.95685	12.35	8.53271	12.6025	10.8759	1.578	1.23727	0.254961	0.72336	1.10567	1.60553	0	5.16155
AAEL000288		8.60744	5.56751	13.4701	9.10012	13.2355	7.41874	1.26484	1.50381	2.95417	1.25603	3.19024	2.01562	0	0.613386
AAEL000289		19.1473	20.4824	23.8395	29.7509	24.4519	28.7914	7.67016	6.87202	7.75939	7.54879	6.9838	7.59399	2.14085	10.4623
AAEL000290		8.08239	7.79058	7.85302	7.21487	8.64138	9.19451	4.5942	3.21348	3.12865	3.14227	3.55033	4.00333	3.82952	3.33188
AAEL000291	VATL_AEDAE	376.583	294.991	414.354	401.692	404.822	344.529	611.416	756.609	755.872	833.677	854.687	671.073	472.629	361.471
AAEL000292		7.30014	9.65126	10.5576	11.2072	9.86169	10.3458	6.31554	1.39163	3.80271	5.33666	5.28065	2.18374	2.3207	1.75303
AAEL000293		163.5	122.906	83.452	61.9622	83.3083	44.5088	58.425	78.5393	110.452	98.1883	74.7265	69.3518	49.3123	55.1507
AAEL000294		5.1149	3.09454	6.47547	5.31902	7.19932	5.58591	520.438	461.341	827.594	864.406	609.322	721.459	174.91	3.14555
AAEL000295		24.2526	20.6761	32.6427	20.3752	31.9593	21.5321	4.13409	3.91881	10.3779	8.59129	12.8969	6.37188	3.58243	5.68212
AAEL000296		14.3166	9.72044	21.9646	12.8078	21.2541	14.6569	0.553588	1.8778	4.50113	5.93273	7.60207	3.1791	2.11131	0.517366
AAEL000297		14.6277	18.8642	19.4893	17.6726	18.0991	17.8268	9.15281	6.02037	11.2443	13.6677	9.55481	9.4731	6.23463	9.98368
AAEL000298		1.79525	1.641	2.28411	1.73099	2.66388	2.14657	0.336911	0	0.035063	0.0713658	0.140314	0	0	1.03983
AAEL000299		5.54451	9.46107	17.2145	15.3425	14.9278	15.9028	0.699122	1.06856	1.51448	0.567504	1.33211	0.837595	1.70232	0.912396
AAEL000300		21.7254	25.4104	28.6532	26.6086	27.9285	25.7972	3.89374	3.25215	7.94592	7.68413	4.8825	8.84482	1.0103	4.63204
AAEL000301		31.7235	35.8096	38.1401	34.7171	37.951	37.8401	15.7461	10.8568	23.1207	26.6261	20.969	18.8899	11.4143	12.2258
AAEL000302		0	0	1.29001	1.26352	0.582997	0	0.710477	0	0	0	0	0	0	0
AAEL000303		0.152552	0.353861	4.322	8.86518	4.04051	26.1777	0	0	0	0.0634323	0.108261	0	0	2.59195	histone H2A, putative
AAEL000304		36.4733	32.2078	46.9703	50.4029	45.3115	45.6889	3.675	2.66448	6.78111	3.49948	8.47927	7.36204	14.8089	43.105
AAEL000305		3.68017	5.49561	4.78854	5.491	5.43124	5.85612	0.559582	0.470718	0.543661	0.661134	0.554474	0.472381	1.41947	4.31902
AAEL000306		1.14895	0.379219	0.465993	0.311713	0.60394	0.826715	0.144488	0	0	0.432024	0.325335	0.472323	0	1.83927
AAEL000307		0.0363483	0.0142338	0.0359242	0.00695493	0.0328405	0.0212404	0	0	0.0106327	0.0167365	0.0127215	0	0	0
AAEL000308		1.69063	1.30512	1.27512	0.557989	1.5789	0.60753	0.188349	0	0.0856481	0.513979	0.0711417	0.589456	1.63102	7.89591
AAEL000309		11.1927	8.92742	9.77425	8.81983	9.20564	8.85674	0.0541247	0.023333	0.0297753	0	0.0872452	0.0253427	0.966853	5.09814
AAEL000310		4.25193	4.52732	2.90485	2.83934	3.3398	2.36301	40.4442	28.2727	61.1542	64.8956	54.4998	49.1306	16.5151	8.26677
AAEL000311		12.4762	8.89069	32.1618	44.5128	34.143	26.0095	0.0268557	0.076383	0.878132	0.18221	0.210485	0.119562	5.78012	8.13569
AAEL000312		1.25228	1.12565	0.990212	1.39248	1.12948	1.211	0.118571	0	0	0	0	0	0	9.65493
AAEL000313		1.18372	0.699791	0.74147	0.815883	0.589523	1.21255	0.973072	0.586758	1.35612	1.16598	2.42778	2.02594	0.898997	0
AAEL000314		14.445	10.5049	8.18746	6.88911	6.9515	6.87526	42.6722	28.2331	32.0217	32.2961	24.3122	36.486	11.3982	10.2216
AAEL000315		8.82578	10.3011	15.0883	13.2259	15.8177	13.0085	3.54204	3.46737	7.97196	9.7594	6.47567	6.69574	4.33962	5.04636
AAEL000316		20.1667	20.6595	11.2344	15.386	9.37802	15.7776	0.111736	0.406112	0.313996	0.107027	0	0	6.23988	1.76367
AAEL000317		0	0	4.85729	15.3324	3.8993	2.47625	0	0	0	0.164034	0	0	0	4.99489
AAEL000318		0	0	0.0770118	0.0476307	0.114355	0	0	0	0	0	0	0	0	0
AAEL000319		0	0.0480681	0.375151	0.569861	0.489345	0.151029	0	0	0	0	0.108679	0	0	0
AAEL000320	CYP325T1	2.42917	1.51098	3.41467	4.31011	3.55928	2.75098	0.0418763	0	0	0	0	0	0	0
AAEL000321		54.9867	9.99051	22.5158	30.5565	21.3229	24.0001	2.04231	1.64718	5.50271	5.33568	5.05008	5.28151	8.14087	7.78028
AAEL000322		10.6076	9.86187	11.9664	15.8452	12.4862	13.6088	0.902105	0.965998	2.18801	2.50709	2.0125	1.20335	0	4.066
AAEL000323		0	0	0	0	0.0975404	0.041661	0	0	0	0	0	0.284353	0	0
AAEL000324		2.794	1.04718	3.07368	4.61712	3.93931	2.99862	0.230283	0.28114	0.420381	0.251191	0.648815	0.11875	0	0.0979344
AAEL000325		0.205614	0.865993	0.881612	1.23216	0.716627	1.35266	0	0	0	0	0	0	0	0
AAEL000326	CYP325S1	0	0	0	0	0	0	0	0	0	0	0	0	0	0
AAEL000327	E78	11.6023	10.5834	16.5793	15.6629	17.0722	17.2429	0.0342753	0	0	0	0.0506431	0.0879358	0	0.79121
AAEL000328		77.9306	44.7704	58.7012	57.0942	63.6369	53.5022	78.5712	67.3028	102.273	112.873	124.418	95.7706	56.3588	28.0667
AAEL000329		0.503998	0.137898	0.331462	0.217436	0.316457	0.114783	0	0	0.14406	0.146415	0.168533	0.250867	3.73	8.45404
AAEL000330		14.0015	22.4572	25.2663	21.0924	26.1804	26.7451	8.54051	5.10174	13.674	15.3061	12.2324	10.9937	6.5313	19.0902
AAEL000331	EFTS_AEDAE	32.7626	43.646	52.269	50.8182	51.0285	52.068	18.5607	12.0141	42.1293	46.616	38.4144	43.4481	25.5958	19.1455
AAEL000332		15.3672	14.1184	13.4764	16.8364	14.4555	17.6536	6.74398	3.23947	8.65271	8.88294	7.40424	9.91016	0	10.5461
AAEL000333		2.53265	1.51038	3.9167	2.00424	4.11838	1.95961	2.55238	1.72009	4.68547	3.91547	4.3839	1.444	1.33226	2.12125
AAEL000334		0.5387	0.683491	0.577495	0.585355	0.46368	0.549608	0.0608148	0	0	0	0	0	0	0
AAEL000335		149.428	163.686	220.167	233.488	229.969	273.163	0.308926	0.10026	0.0253303	1.44713	0.231687	0.296289	0	14.1752
AAEL000336		1.71533	1.29835	2.39045	2.34502	2.25972	1.59772	0.110313	0.0784337	1.01909	0.644253	0.639204	0.556307	3.02194	5.09267
AAEL000337		7.50872	14.0605	19.0191	16.6507	18.3419	18.4571	1.62372	1.86882	2.68443	2.87268	2.55266	2.03795	0	5.95981
AAEL000338	CYP325E3	6.31998	8.0099	0.170087	0.234751	0.192696	0.239512	0.0345657	0	0	0	0	0.0308177	0	0
AAEL000339		31.8598	26.8026	35.2857	30.5892	34.3638	27.3074	25.8132	25.7452	39.3575	40.5812	50.5088	41.6909	27.7026	23.6904
AAEL000340		2.26727	1.59339	1.11099	1.48517	1.44144	1.65657	0	0	0	0	0	0	2.31357	0
AAEL000341		0.553841	1.03286	1.76654	1.70947	1.80506	0.939351	0	0	0	0	0	0	0	1.01246
AAEL000342		1.34369	0.872485	1.54521	1.22128	1.55267	0.974537	0.0584334	0.0390147	0.48092	0.228303	0.259454	0.197116	1.05202	0
AAEL000343		40.13	30.8359	51.448	48.6707	49.9948	47.8432	4.75842	6.02753	6.13527	6.54224	8.65073	3.91313	3.96828	5.79863
AAEL000344		0	0	0	0	0	0	0	0	0	0	0	0	0	0
AAEL000345		2.22205	1.33412	2.32949	1.76234	2.49876	1.54451	0.437262	0.796213	0.89444	1.56991	1.90613	0.760687	0.840431	0.343391
AAEL000346		26.8444	31.3931	37.4128	43.801	37.6728	39.4184	4.76811	5.28209	6.26514	7.34911	6.12278	4.40042	0.587512	4.95115
AAEL000347		4.32598	4.29441	3.87616	4.90487	3.57074	4.77615	0	0	0	0.0524546	0	0	0	0
AAEL000348		9.14147	11.3029	13.9987	19.9897	12.9713	17.3147	1.66772	2.29819	0.99188	1.25349	2.20202	0.668735	1.11368	4.51259
AAEL000349		0.849396	0.657032	1.22902	0.913085	0.933135	0.435735	0	0	0.550316	0.306329	0.428309	0	0	0
AAEL000350		0.110179	0.108817	0.238221	0.135447	0.222291	0.0621766	0.0422444	0	0.23497	0.253297	0.166786	0	0	0
AAEL000351		2.21125	0.454849	3.80371	1.69225	4.63653	7.67672	0	0	0	0	0	0	0	0
AAEL000352		0.356124	0.337786	0.447359	0.292759	0.522351	0.647637	0.378084	0.352301	0.442858	0.588923	0.549098	0.309198	0	0.165459
AAEL000353		0.612342	1.32683	0.35632	1.01676	0.221243	0.273863	0.115055	0	0	0.438976	0.0588123	0	0	0
AAEL000354		12.2745	14.1691	20.9359	25.8086	20.5611	23.1757	0.0523571	0.0340249	0	0.0452565	0.0773131	0.178945	1.7775	4.38013
AAEL000356		0	0.064529	0	0	0	0	0	0	0	0	0	0	0	0
AAEL000357	CYP325S3	0	0.0418531	0	0	0	0.0420337	0	0	0	0	0.0571578	0	0	0
AAEL000358		0	0	0.20001	0.0703306	0	0	0	0.17128	0	0	0.364621	0	0	0
AAEL000359		0	0	0	0	0	0	0	0	0	0	0	0	0	0
AAEL000360		0.15482	0.125453	0.313983	0.293303	0.283827	0.278738	0.214333	0.0579606	0.307732	0.213901	0.358501	0.495012	0	0
AAEL000361		0	0.204882	0.291336	1.25854	0.230572	0.346706	0	0	0	0.180997	0	0	0	0
AAEL000362		2.8395	2.33454	4.64378	4.54567	4.93013	3.4855	7.12272	5.17225	7.37338	8.96905	8.34792	6.95882	5.0685	3.3644
AAEL000363		0	0	0.695033	1.90354	0.311929	0.100215	0	0	0	0	0	0	0	0
AAEL000364		121.41	110.964	43.2908	37.4623	43.1411	42.6786	3.9042	1.72127	4.32338	3.69487	1.96724	4.79821	2.63788	6.04393
AAEL000365		48.6527	38.7018	50.7903	44.8145	47.9762	49.8208	4.40069	8.06401	8.61173	8.71647	9.65947	7.51729	5.83057	6.33578
AAEL000366		0	0	0	0	0	0	0	0	0.0335734	0	0	0	0	0
AAEL000367		6.35324	13.3399	15.3739	27.3114	14.1526	18.5655	2.96622	3.31202	5.64713	3.48926	1.2082	1.08784	1.22932	16.247
AAEL000368		56.0893	31.8219	47.6806	44.6239	42.9897	47.609	2.8452	5.62827	6.45929	6.11193	7.81757	8.82834	8.59952	8.34839
AAEL000369		0	0	0.361524	0.987357	0.233457	0.0635462	0	0	0	0	0	0	0	0
AAEL000370		46.8887	39.4534	67.3897	63.107	66.7443	62.147	4.91374	4.60559	20.1074	20.2279	29.7983	15.2795	21.742	24.7274
AAEL000371		0.957392	0.523835	1.01694	0.9661	0.701119	0.348776	0	0	0.04992	0	0.0506314	0.166535	0	0
AAEL000372		15.4076	14.8086	11.585	17.9927	11.6328	10.299	13.0214	11.005	17.4401	14.1342	9.66207	16.3524	4.19754	19.6302
AAEL000373		0	0	0	0.0977535	0.0383815	0.0324926	0	0	0	0	0	0	0	0
AAEL000374		2.73328	3.29616	11.9857	2.53768	6.51733	19.2415	0.574597	0.900407	1.40131	0.904893	1.09147	0.614783	6.8585	1.24444
AAEL000375		0	0	0.201913	0.301534	0	0	0	0	0	0	0	0	0	0
AAEL000376	HPX4	1.33934	0.671859	1.27129	0.98245	1.30302	0.753162	0.0334531	0.0190182	0.431018	0.280062	0.365749	0.308497	0.415526	0.202733
AAEL000377		0	0	0	0	0	0	0	0	0	0	0	0	0	0
AAEL000378		31.4813	33.3169	38.5735	36.049	39.0059	40.2498	10.285	8.4264	10.8383	12.2124	12.6129	13.7109	13.1538	17.3294
AAEL000379		2.19155	2.98899	1.93895	1.70498	1.90448	2.05513	0	0.226045	0	0	0	0.128793	0	0
AAEL000380		16.0979	14.9305	21.4839	27.0747	19.3917	27.6177	7.80006	6.62141	12.6313	9.44507	8.89468	10.7035	3.54206	15.8189
AAEL000381		1.14786	0.507575	1.29684	1.47918	1.18854	1.57663	0	0	0.126543	0.0640309	0.34988	0.200001	2.26904	0
AAEL000382		0.0433594	0.0186681	0.13158	0.00981124	0.0423266	0.0838176	0	0	0.0228429	0	0	0	0	0
AAEL000383		11.0023	10.3451	11.1496	11.9316	12.0897	10.9469	4.17559	4.03391	4.36101	3.98572	3.43726	3.96949	0.616411	1.87294
AAEL000384		0.234001	0.619011	0.287728	0.797415	0.334891	0.793974	0	0	0	0	0	0	0	0
AAEL000385		11.811	14.6673	16.2557	15.6315	16.0569	15.9805	7.41142	4.78425	9.02024	9.50166	6.33298	7.27053	6.41718	3.52317
AAEL000386		20.775	20.1659	33.0614	28.7015	33.2755	30.1087	5.36981	6.9703	13.0494	12.9825	15.4271	8.43122	6.68653	8.54429
AAEL000387		2.78369	2.10948	3.67394	2.52703	3.78285	1.92199	0	0.0608258	0.0264334	0.0275005	0.0796429	0.13857	0	0.471455
AAEL000388		99.9808	84.0255	110.726	90.1818	100.083	95.2553	11.6898	15.7325	46.0043	55.6417	52.4019	31.678	28.5157	48.8154
AAEL000389		0.497388	0.25361	0.0534413	0.070805	0.0566451	0.0779776	0.207194	0.0385166	0	0	0	0	0	0
AAEL000390		8.79407	9.30656	13.9231	12.5522	14.3063	14.8023	0.792061	0.893194	0.859435	1.32733	1.00004	0.978021	0	1.67637
AAEL000391	GPROR28	0.0505413	0	0.0874968	0.0464165	0.0469836	0.0737772	0	0	0	0	0	0	0	0
AAEL000392	MALT_AEDAE	114.317	78.0735	147.537	150.052	157.424	142.277	0.210426	0.082542	0.119518	0.154686	2.03094	0.417092	14388.3	26577.2
AAEL000393		38.4897	29.1059	40.0995	37.2425	42.5521	45.0883	4.1113	4.8397	7.01617	5.2917	30.9991	12.2633	28.2265	23.2216	JAK STAT signaling pathway*
AAEL000394		25.383	35.3964	37.7657	35.3022	35.6453	43.5165	15.4867	9.22872	16.027	15.2508	15.3664	14.2959	12.8465	14.3812
AAEL000395	USP	35.9855	42.129	57.5906	48.3289	56.9594	55.1566	3.58471	3.5705	3.36958	3.73451	3.92695	3.38391	7.35683	9.31304
AAEL000396		8.3067	11.6907	15.2638	11.546	15.1448	12.99	1.07149	1.09394	1.32032	0.984503	1.29339	1.72457	0	2.412
AAEL000397		33.7618	32.7864	39.6737	40.6016	44.0382	37.1314	1.2231	1.65683	2.98782	2.80182	3.15123	1.69402	1.01737	1.54674
AAEL000398		0.990629	0.485517	1.45418	1.02568	1.42555	0.898304	0.0262424	0	0.107536	0	0	0.0129915	0.635841	0.0735534
AAEL000399		19.5197	21.3425	23.3957	22.7757	24.5701	23.098	14.725	15.7357	7.2838	7.98432	10.5152	8.98035	4.47955	5.05958
AAEL000400		31.8705	32.7304	45.3419	27.5076	51.2525	38.1727	3.3973	3.80652	7.75102	3.1311	26.8733	10.5721	0	21.4041
AAEL000401		9.85675	11.6047	14.9721	12.9547	14.3768	16.6687	1.67303	1.07752	1.31	2.09051	1.81786	0.501842	0	3.37067
AAEL000402		3.14556	1.76066	0.871488	0.627079	0.929257	0.580222	0.472143	1.86627	3.63313	3.21652	2.9888	1.23019	2.97363	4.34778
AAEL000403		6.66487	5.86841	9.33833	7.97005	9.07864	8.56398	0.0623392	0.201557	1.0937	0.650988	0.950124	0.539885	0.772058	1.32934
AAEL000404		18.6376	18.8859	26.1996	29.1972	23.9114	27.4665	3.40589	2.46434	6.09749	5.75492	5.06289	4.5833	3.12446	8.65314
AAEL000405		2.57386	0.997993	4.05191	2.05293	3.7237	1.78307	0.0419915	0.0866111	0.286716	0.170501	0.487989	0.108174	3.61629	3.46341
AAEL000406		0.091255	0.257488	0.500292	0.233452	0.532113	0.280044	15.0364	17.8969	42.8392	45.487	39.1532	35.1248	12.499	0
AAEL000407		14.9687	25.5216	30.7571	18.3085	20.932	25.9689	17.5045	8.15172	10.4494	15.109	8.94701	10.1212	5.56485	7.24236
AAEL000408		11.6579	16.2049	19.7172	14.3278	19.235	18.3499	2.30992	2.21805	4.91435	4.4898	2.98459	4.73258	5.25383	1.77445
AAEL000409		4.88683	4.54334	10.1662	7.14741	10.7272	8.47576	0.0614146	0.0447335	0	0.232206	0.0904086	0.102099	0	0
AAEL000410		110.268	112.761	94.1134	89.2381	93.7146	100.645	101.174	72.5661	81.3648	69.7236	71.5838	87.2998	136.019	174.756
AAEL000411		8.50056	7.67091	13.5291	16.1845	12.1384	13.9225	0.662657	0.302655	0.997461	0.912309	0.829856	0.588536	0.177584	5.85262
AAEL000412		12.54	14.938	15.8199	13.6889	16.6276	17.0703	21.3421	13.3162	12.3931	12.4813	12.7835	15.8971	1.70816	16.7008
AAEL000413		0	0.0951365	0	0	0	0	0	0	0	0	0	0	0	0
AAEL000414		0.686889	0.518144	0.782496	0.834344	0.65956	0.595385	0	0	0	0	0.0613361	0	0	0
AAEL000415		50.8331	66.9371	111.042	103.279	113.325	115.731	5.09137	2.96388	6.04067	6.78156	6.3366	8.88115	7.78341	10.9943
AAEL000416		27.6337	20.3516	32.1483	24.9889	34.1412	20.652	0.194505	0.216354	0.133239	0.328775	1.23913	0.652571	0.143411	0.804886
AAEL000417		36.5276	26.0066	25.8816	27.5245	24.9218	23.711	164.561	193.99	132.919	138.358	70.6202	55.0069	31.0776	25.8556
AAEL000418		41.0657	40.1349	51.3576	47.4281	52.6126	45.5643	8.62868	8.24572	9.41103	12.6165	7.02294	10.615	9.30452	4.834
AAEL000419		3.46361	2.65619	5.44359	6.46052	4.65162	4.54805	0.206118	0.0821043	0.724768	0.208909	0.308123	0.436217	0	0
AAEL000420		2.72514	4.2168	3.46088	4.28664	3.28722	3.75625	0	0	0	0	0.35659	0	0	1.07624
AAEL000421		21.9643	33.7368	47.0751	41.757	44.3393	49.6883	0.511651	0.659861	1.64639	2.87525	1.21147	1.10802	0	8.68006
AAEL000422		34.7711	42.8101	55.753	51.3563	52.6512	57.8436	3.7119	4.74353	11.9922	13.8509	8.26915	9.24676	3.06489	10.5629
AAEL000423		16.288	9.45115	21.1094	13.3642	22.0275	14.7302	0.326571	1.91559	2.05255	2.49088	2.45295	1.76926	0.606223	3.2222
AAEL000424		89.2952	85.6707	98.2844	100.03	94.0053	107.265	174.365	109.194	96.3325	103.375	76.3087	82.9059	30.901	30.3392
AAEL000425		5.71783	5.66653	5.74318	11.7267	5.98534	9.02458	1.51757	0.663622	1.4473	1.86991	0.624346	1.64496	0.676956	3.75386
AAEL000426		1.55778	0.751496	1.7216	1.50566	1.45807	2.10686	0.303474	0.572911	0.290266	0.298616	0.563192	0.129696	0	0
AAEL000427		73.8782	57.3232	69.6545	99.0884	69.5749	82.5358	90.6515	100.843	71.6914	68.8327	39.4394	33.0627	18.9512	21.034
AAEL000428	T23O_AEDAE	38.9199	38.1363	16.178	18.8503	14.4246	15.0363	145.989	155.903	196.441	203.073	159.107	131.681	48.7856	2.34453
AAEL000429		13.7312	16.5154	23.6797	22.2552	22.5488	22.7737	0.596248	0.589682	1.04885	1.51225	1.25696	0.769649	1.24216	0.196592
AAEL000430		25.1797	19.5695	29.4673	26.7401	29.6607	21.985	3.44988	5.01222	6.0728	4.89185	4.46479	3.62671	5.59814	4.47176
AAEL000431		52.1905	54.0642	81.7335	71.2518	80.4092	60.1372	15.6606	10.76	27.0978	29.1512	23.6059	26.0539	14.5794	30.3055
AAEL000432		0.0516306	0.0233452	0	0	0.0259247	0.0469025	0	0	0	0	0	0	0	0
AAEL000433		12.7566	16.4566	17.999	20.8393	18.9773	21.2533	1.07616	1.60099	1.86636	2.17461	3.05251	1.0636	2.57115	2.77038
AAEL000434		19.9082	20.803	23.3183	19.577	21.5747	18.6724	5.13783	5.29741	8.86814	11.0492	7.93803	5.75379	4.82056	7.50253
AAEL000435		20.7775	23.4366	25.7922	23.6102	27.4074	28.9467	5.11139	3.0121	4.14289	4.64325	3.99108	6.20567	0	8.16869
AAEL000436		45.6369	50.6735	66.3035	51.3158	64.6933	52.96	8.31745	5.41699	22.9819	28.3457	26.5802	32.5023	16.8332	10.6813
AAEL000437		0.857519	0.74508	1.1501	0.287699	1.02141	0.94769	0.372741	0.304119	0.912132	0.538037	1.15027	0.505025	0	0.307458
AAEL000438		21.5641	9.55433	14.6287	17.4984	13.988	12.3055	3.56163	5.49793	1.92832	1.39873	1.4069	0.880704	1.72289	5.49481
AAEL000439		8.26569	9.55888	14.1436	13.9502	13.5047	14.2202	0.992038	1.45043	2.25633	2.11989	2.35091	1.41596	1.75518	4.12822
AAEL000440		20.1347	22.129	30.2901	31.8907	32.1069	32.2916	7.76221	9.836	8.24683	8.84644	7.85549	7.99471	3.16096	5.5041
AAEL000441		0.249104	0.121709	0	0.213791	0.171308	0.0663701	3.12732	2.43391	7.36275	9.7362	3.0165	3.26655	0	0
AAEL000442		870.339	1193.83	1177.15	1019.85	1171.39	1325.92	0.688887	0.241186	0.345306	5.57443	1.60938	0.770805	2.27152	69.08
AAEL000443		0.545158	0.435154	1.01254	1.10207	1.27574	1.05413	0	0	0	0	0	0	0	0
AAEL000444		43.7428	47.02	60.7501	49.5029	56.6833	50.5485	13.3903	16.2118	32.9174	34.1389	30.9884	20.4953	34.9403	59.3491
AAEL000445		50.2472	46.6029	51.7692	49.3113	50.5022	52.0194	8.63978	4.80318	13.0042	7.215	6.94628	5.73918	8.61643	6.93264
AAEL000446		10.5648	8.49805	15.5771	15.5901	15.7798	16.1171	0.265705	0.125805	0.45316	0.471829	0.80338	0.737772	2.98985	3.25706
AAEL000447		0.251187	0.376867	1.12051	0.181686	1.14945	0.43653	8.51929	6.39311	4.76807	5.48286	11.0302	3.12458	4.29568	0
AAEL000448		34.5213	32.8722	50.3431	49.419	49.4182	45.6734	11.7328	16.001	16.3782	14.052	12.9244	11.4598	9.48796	13.7186
AAEL000449		2.70937	4.63072	3.15584	1.71267	1.46606	2.916	5.95566	1.70476	3.26041	3.25025	5.10454	8.13188	0	2.10778
AAEL000450		15.5601	12.4597	24.7252	25.1631	23.203	23.1463	4.37146	9.6635	7.90137	11.771	17.4131	7.8767	7.42224	3.97781
AAEL000451		34.6473	42.0254	35.1773	29.0744	33.7486	31.723	18.1675	11.2138	16.7689	14.4246	20.6247	17.4275	37.5671	51.646
AAEL000452		20.4545	22.2082	30.5826	21.3819	29.1608	25.874	3.53798	4.42038	8.61043	8.92733	8.57195	5.92923	5.81107	4.51905	histone acetyltransferase gcn5
AAEL000453		0	0.0476032	0	0	0.207444	0.0472315	0	0	0	0	0.384982	0	0	0
AAEL000454		123.573	116.483	149.229	133.007	146.541	121.905	70.5834	51.8046	137.926	155.606	107.871	105.455	62.8184	54.3285
AAEL000455		1.76578	2.26216	5.13063	3.7657	4.19303	3.27703	0.134855	0	0.0631572	0	0.0464206	0.0546348	0	0
AAEL000456		7.72066	16.0657	22.6944	18.8866	21.0359	25.214	7.85064	6.37331	8.51902	6.46797	5.30748	4.692	0	1.35273
AAEL000457		9.74398	6.93452	16.735	16.1605	16.0675	18.633	0.352193	0	0	0	0	0	0	15.3913
AAEL000458		160.824	142.472	184.673	129.553	152.431	119.057	145.07	51.0444	101.569	108.007	131.844	150.155	73.7593	45.0915
AAEL000459		133.624	177.84	205.083	219.171	209.579	204.814	60.4445	58.6626	28.8743	29.5404	23.4657	28.0133	18.7732	56.9973
AAEL000460		22.2991	35.1191	42.8682	48.537	40.3687	50.6446	10.1602	8.54215	18.6278	15.1713	11.1502	9.40993	12.853	13.9033
AAEL000461		36.7046	40.6161	60.384	72.2525	59.0946	67.7621	26.537	53.7037	41.4656	31.8843	18.2706	17.2819	12.7281	14.5764
AAEL000462		0	0	0	0	0	0	0	0	0	0	0	0	0	0
AAEL000463		0.144721	0.312805	0.364368	0.546031	0.525623	0.276311	0	0	0	0	0	0	0	0
AAEL000464		3.40578	2.31568	3.12297	3.58588	2.96884	2.65361	0.104238	0.146205	0.284515	0.327461	0.103192	0.208433	1.34989	0.290951
AAEL000465		9.02869	11.853	8.441	12.825	9.12768	13.6209	5.27768	3.51755	4.34893	5.24207	2.87505	3.96165	0.535675	7.16983
AAEL000466		0.221829	0.138136	0.433602	0.237483	0.476815	0.196678	0	0	0	0	0	0	0.498947	0
AAEL000467		15.8164	26.9695	27.1323	16.2353	26.7706	27.6084	12.9906	6.087	10.6744	11.4835	9.66417	11.1223	7.91031	7.26759
AAEL000468		21.8942	33.5185	43.7575	36.8906	40.0405	40.4208	12.1581	12.734	21.5767	17.0863	13.7389	12.5087	3.73419	19.3311
AAEL000469		101.408	76.2632	108.629	119.567	114.964	112.54	5.48536	9.98286	13.3359	14.1397	16.5155	11.4221	12.3278	10.0979
AAEL000470		1.48896	1.59583	1.39672	0.870296	0.886476	0.790312	0.133653	0.196311	0.12755	0.131386	0.0479164	0.489128	0	0
AAEL000471		18.9012	17.732	7.29004	8.61198	7.31969	7.29703	0.61491	1.23101	0.81282	0.647565	0.643596	0.430211	0.982728	0.497002
AAEL000472		19.2933	32.1052	34.2451	30.0696	38.3087	32.0103	12.7578	9.61737	8.55034	10.2296	11.8083	10.8457	14.3901	9.98313
AAEL000473		0.0708072	0.0202222	0.158501	0.0277715	0.0937003	0.0645578	0	0	0.0468317	0.0149388	0.0235676	0.101461	0.319578	0
AAEL000474		1.01579	0.682265	2.5878	1.87268	2.58409	1.21102	0	0	0.0294966	0.0298879	0.0441238	0	0.814347	0.326439
AAEL000475		12.0896	12.8395	16.8629	21.2831	17.9234	19.1738	4.45331	5.5603	8.74338	8.48644	5.94975	7.91707	4.98925	8.55851
AAEL000476		7.4733	12.2832	15.5993	18.5174	17.4005	19.631	0.467954	0.925236	1.31869	1.06547	0.57899	1.12668	1.04479	3.73293
AAEL000477		14.1187	21.3193	25.6809	23.1194	26.3568	28.4818	3.40764	1.45423	2.46731	2.58147	2.64152	3.20031	1.14742	12.46
AAEL000478		16.9925	34.8107	42.4478	31.758	39.0628	46.8562	12.0132	7.7709	7.55677	7.33523	9.2526	9.14029	4.21647	7.82225
AAEL000479,AAEL000524		4.25646	2.10375	7.61981	4.56545	7.39793	4.3456	0	0	0.721045	0.499167	0.422902	0.0875502	0.160405	0.141529
AAEL000480		0	0	0.0928832	0.0880365	0.197685	0	0	0	0	0	0.179415	0	0	0
AAEL000481		0.83321	0.384793	1.38518	0.568218	1.58726	0.949191	0.108834	0.035212	0.0914771	0	0	0	0	0
AAEL000482		0.0778135	0.14029	0.304545	0.179624	0.247493	0.930087	0.137544	0	0.0944502	0.0463936	0.107491	0	0	0	histone H3
AAEL000483		12.9129	15.9396	19.709	22.5456	20.4524	21.7336	3.80859	3.6157	4.46961	4.63741	4.32834	3.22497	4.8044	6.36629
AAEL000484		0.0845929	0.0284414	0	0.0571183	0.0326345	0.084881	0	0	0	0	0	0	0	0
AAEL000485		42.6201	38.4948	51.273	50.4084	52.7658	48.9419	21.3042	29.0585	29.2399	34.658	27.6303	23.3943	12.0065	17.5624
AAEL000486		120.279	141.095	186.584	163.94	178.623	170.036	75.3811	57.3355	122.438	140.373	137.217	119.51	64.4455	61.4371
AAEL000487		10.5672	14.7793	18.3946	17.7322	19.1375	21.3772	2.80538	3.64114	4.2948	8.46842	5.79197	6.40863	0	3.35974
AAEL000488		14.1222	15.0123	22.4873	17.7851	20.0978	19.8795	0.464793	1.18251	0.6099	0.430602	6.9724	3.03723	3.92954	2.45602
AAEL000489		0.862111	0.978863	1.77531	0.871108	1.33962	1.48767	2.1276	3.07891	3.11816	3.62942	3.88883	3.00316	0	0.403306
AAEL000490		0.185479	0.046875	0.610736	0.514977	0.474965	1.1172	0.0922157	0	0.107462	0	0	0.0373687	0	0.0873388	hitone H4
AAEL000491		13.5711	15.7258	20.0694	14.6769	21.0247	21.6809	3.73641	2.97232	6.50994	3.94224	2.93752	2.76723	5.92727	11.066
AAEL000492		0.0778135	0.14029	0.304545	0.179624	0.247493	0.930087	0.137544	0	0.0944502	0.0463936	0.107491	0	0	0
AAEL000493		20.2861	23.774	26.8288	29.348	27.7534	28.4237	6.06188	4.46326	5.15127	3.26552	4.10695	3.51271	6.12072	15.341
AAEL000494		0.562163	0.394233	1.7437	6.42475	1.93087	6.79321	0.180292	0.10163	0.0824286	0.10286	0.0946509	0.0510531	0	0.244803	hitone H2A
AAEL000495	GPXH3	1.8021	3.08503	2.1285	1.32283	2.61913	4.35631	0	0	0.372231	0.25042	0.377679	0.516059	0	0
AAEL000496		0.441256	0.391104	2.22799	4.36642	2.82645	1.95032	0.038713	0.436116	0.0802021	0.292074	0.459915	0.114543	0	1.9702
AAEL000497		0.562163	0.394233	1.7437	6.42475	1.93087	6.79321	0.180292	0.10163	0.0824286	0.10286	0.0946509	0.0510531	0	0.244803	histone H2A
AAEL000498		0.444639	0.204263	0.683239	0.687728	0.64837	0.622513	0	0	0	0	0	0	0.908078	0
AAEL000499	SPZ1A	46.8271	63.7897	79.0879	88.9991	86.3075	97.2929	0	0	0.257274	0.434207	0.199243	0.0757392	0	1.84058	Toll Pathway**
AAEL000500		2.70207	9.55299	0.431875	1.01362	0.25411	0.224623	2775.72	2645.04	112.032	118.701	61.8804	68.6262	5.052	0
AAEL000501		0.185479	0.046875	0.610736	0.514977	0.474965	1.1172	0.0922157	0	0.107462	0	0	0.0373687	0	0.0873388	histone H4
AAEL000502		7.43151	11.3297	13.0239	14.0442	12.9325	13.2619	1.9718	2.58563	5.20863	4.54913	2.90619	2.78857	5.50154	7.9698
AAEL000503		27.0188	25.3608	28.7479	42.3902	33.9311	34.924	9.65985	6.81162	10.1379	5.45694	5.05453	5.35942	5.66719	6.78864
AAEL000504		0.423034	0.184516	0.717958	0.480784	0.633921	0.357466	0.0275303	0.0650173	0.0323839	0.0858543	0.263604	0.156285	0.618062	0.0160667
AAEL000505		3.28225	3.3902	2.73331	2.53926	2.45425	2.31497	3.76542	5.51036	7.89435	6.69759	4.21569	7.27975	3.02744	3.26444
AAEL000506		0.0778135	0.14029	0.304545	0.179624	0.247493	0.930087	0.137544	0	0.0944502	0.0463936	0.107491	0	0	0	histone H3
AAEL000507		0.276096	0.1937	1.21556	1.57246	1.21982	0.464134	0	0	0.0380292	0.079853	0.0676143	0.0157613	0	0
AAEL000508		1.38602	2.14692	4.89253	3.4599	4.4523	3.69282	1.66319	2.74338	6.66358	9.06705	4.88879	2.72035	3.77457	1.81147
AAEL000509		23.619	31.1626	41.4752	41.8471	38.4878	42.4804	0.635654	0.920208	1.30927	1.2651	1.44186	1.05825	0	5.48682
AAEL000510		30.4251	29.1401	49.1404	38.8065	48.4366	43.379	7.31185	9.41377	17.621	15.6977	15.4318	9.29722	15.2374	8.27627
AAEL000511		14.2307	16.8682	24.5923	19.0364	24.2063	20.5928	0	0.0522759	0	0.371201	0.135681	0	0.729988	0.94333
AAEL000512		0.433753	0.394251	0.953467	0.585798	0.84583	0.756984	0.00967049	0.0543117	0.019564	0.00693603	0.0191355	0.0617572	0.151754	0.0364171
AAEL000513		0.185479	0.046875	0.610736	0.514977	0.474965	1.1172	0.0922157	0	0.107462	0	0	0.0373687	0	0.0873388	histone H4
AAEL000514		0.985379	0.825745	0.228185	0.230985	0.24186	0.090264	0	0	0	0.0501736	0.03902	0	0	0
AAEL000515		9.53381	11.7665	6.82386	8.4101	6.14049	9.20049	8.51453	14.1264	8.99256	12.7814	9.64756	8.69887	3.5862	9.1898
AAEL000516		28.7447	29.037	29.9478	31.9804	28.2516	27.1309	87.2334	61.8224	120.442	133.519	86.1637	90.1075	28.3211	34.9066
AAEL000517		0.185479	0.046875	0.610736	0.514977	0.474965	1.1172	0.0922157	0	0.107462	0	0	0.0373687	0	0.0873388	histone H4
AAEL000518		0.562163	0.394233	1.7437	6.42475	1.93087	6.79321	0.180292	0.10163	0.0824286	0.10286	0.0946509	0.0510531	0	0.244803	histone H2A
AAEL000519		0.444894	0.356838	0.44285	0.392	0.173315	0.166981	0	0	0	0	0	0	0	0
AAEL000520		8.1788	7.44675	6.91265	9.06462	6.44143	9.16734	15.9257	20.5586	18.4928	23.2555	16.5224	17.0335	4.65513	12.9134
AAEL000521		0.208045	0.211777	0	0.142676	0.0577829	0.322725	0	0	0	0	0	0	0	0
AAEL000522		0.752624	0.742696	1.15314	1.25927	1.49798	1.21855	0.0463419	0.286754	0.279494	0.239171	0.340405	0.485216	1.57288	0
AAEL000523		4.64759	1.8027	5.05514	2.86099	4.83557	2.22885	0.844735	2.86564	8.08418	10.356	9.71483	4.35009	6.70574	0.620639
AAEL000525		0.562163	0.394233	1.7437	6.42475	1.93087	6.79321	0.180292	0.10163	0.0824286	0.10286	0.0946509	0.0510531	0	0.244803	histone H2A
AAEL000526		0	0	0	0	0.168295	0	0	0	0	0	0	0	0	0
AAEL000527		7.49704	11.7871	13.6871	14.2075	13.5898	17.0056	1.37444	1.85403	1.02232	1.11845	1.46229	1.62398	2.55482	2.51954
AAEL000528	GPRNNA22	0.307795	0.0491718	0.107627	0	0.222817	0.154391	0	0	0	0.134699	0	0	0	0
AAEL000529		476.762	849.256	630.396	426.941	553.764	630.097	922.829	346.569	579.34	710.398	1039.7	1071.95	354.308	418.411
AAEL000530		2.8999	2.44893	6.6374	6.75675	6.09873	6.39108	0	0	0.0353455	0.0365735	0.0571344	0	3.45921	0.226744
AAEL000531		44.2183	36.2818	55.1112	58.393	56.2755	56.1032	3.34973	4.23752	5.32632	6.25534	5.06695	3.34437	5.84999	13.0881
AAEL000532		1.65747	1.54049	1.99603	2.21118	2.00439	1.46781	0	0	0.0331547	0	0.0283361	0	0	0
AAEL000533	CTL17	22.3538	31.5133	18.3934	19.7778	15.0596	30.5363	0.632286	0	0.284016	0	0	0.389451	0	7.81682
AAEL000534		0.0506645	0.042656	0.0309986	0	0.0489096	0	0	0	0	0	0.0590673	0	0	0
AAEL000535		0.066719	0	0.0679174	0	0	0.122285	0.906458	0.112415	0.432384	0	0.396547	0	0	0.470143
AAEL000536		0.792459	0.940122	2.13247	1.75281	2.47886	1.37988	0.0605263	0.0861536	0.243743	0.136781	0.109296	0.126008	1.36058	1.0656
AAEL000537		17.0569	14.8747	15.8816	21.9062	17.2292	17.7415	5.89283	1.42165	7.98891	11.0845	4.21674	14.2659	0	11.2068
AAEL000538		0	0	0	0.0803927	0.273032	0.0386721	0	0	0	0	0	0	0	0
AAEL000539		12.0873	14.6389	21.9016	20.4413	16.9365	22.6124	4.23589	9.49315	6.04485	7.96429	10.1764	2.98282	0	2.93977
AAEL000540		30.2995	24.0416	27.8876	31.836	31.7157	31.7271	13.1714	10.8216	13.2739	12.9435	21.5944	15.3541	19.2938	11.6716
AAEL000541		38.834	49.9673	63.6697	62.3437	65.0461	60.8262	44.6634	48.0466	120.976	136.061	76.3506	79.5346	322.043	602.088
AAEL000542		0	0	0	0	0	0.0173973	0	0	0	0	0	0	0	0
AAEL000543	CTLMA11	14.9861	8.5185	9.83959	10.5222	9.83824	12.209	0.209668	0.142564	0.447195	0.27393	0.845824	0.674325	10.6746	3.061
AAEL000544		36.6071	36.0154	29.4221	39.4661	26.9384	50.1473	3.54462	0.250364	0.131289	0.473819	0.215523	0.120162	0	0
AAEL000545		3.49351	2.76033	3.70091	3.67114	4.44271	3.23072	0	0	0	0.0705371	0.0274399	0	5.48278	3.31951
AAEL000546		4.738	2.80952	6.98094	7.35284	6.9109	6.14149	1.32781	1.67624	5.49915	5.00722	6.03869	4.27665	2.41723	1.80934
AAEL000547		0	0.0132683	0	0	0.0149206	0	0	0	0	0	0	0	0	0
AAEL000549		9.13108	7.59862	4.97013	6.35909	5.42492	4.96978	66.6008	62.9914	94.1239	94.768	94.7039	87.2396	27.0566	3.22789
AAEL000550		17.1173	18.2331	22.2921	26.1747	22.7883	23.2595	3.42575	3.86105	7.47337	8.40792	12.9281	11.4421	5.44251	7.08131
AAEL000551		261.031	165.843	62.898	55.5468	65.8971	87.1404	13.1656	5.4278	11.4339	7.69635	11.9112	13.8359	15.5433	38.8921
AAEL000552		0.0442941	0	0	0	0	0	0	0	0	0	0	0	0	0
AAEL000553		34.2047	25.2964	40.7019	35.9137	42.8175	38.3096	1.08664	2.46426	4.13549	3.37384	4.46027	3.49942	12.9957	16.5078
AAEL000554		0	0.0467773	0.025373	0.093732	0.0268341	0.044475	0	0.0440458	0	0	0.0477618	0	0	0.167788
AAEL000555		10.9292	15.7806	13.8098	21.3751	17.8168	19.7054	5.91903	3.07177	3.74173	3.99371	3.83967	2.96273	0	12.2754
AAEL000556	CTL5	0.291453	0.11416	0.229684	0.105748	0.263505	0.10258	0.0242607	0	0	0	0	0.0858709	0	0
AAEL000557		1.0931	1.24387	1.68269	1.35236	1.31731	1.58872	1.45591	0.725013	1.21717	0.922501	3.15624	1.50237	1.11157	0.608886
AAEL000558		15.029	15.861	23.1659	24.543	24.2854	22.9584	0.271589	0.0171282	0.826785	0.962975	0.938892	0.528545	5.40206	12.0075
AAEL000559		31.8208	34.3455	27.1697	27.8205	28.6469	30.0827	11.6497	11.6253	11.7331	12.3943	10.1919	12.4505	21.6634	34.8808
AAEL000560		2.0163	1.38519	2.71265	2.87194	1.71858	1.41273	0	0	0	0	0	0	0	1.99873
AAEL000561		9.42417	14.0394	16.3543	16.8709	17.0294	19.4591	5.21121	2.89882	3.98043	3.79721	2.68339	4.08641	6.99522	1.41502
AAEL000562		24.1928	33.3185	40.3653	36.7485	37.1246	44.2923	10.2593	9.21831	8.25954	8.83502	7.65634	8.60713	3.58242	7.5445
AAEL000563	CTLMA15	2.22566	1.60012	2.30885	1.86272	2.39521	1.80901	0	0	0.113498	0	0	0	0	1.116
AAEL000564		38.3799	32.0796	46.5297	36.2955	47.0245	37.3144	9.67303	12.5199	7.58281	7.39917	10.178	7.10389	9.92553	12.1016
AAEL000565		55.2009	36.5784	49.1453	57.3326	56.7894	49.1293	1.9497	5.22454	10.3615	9.36333	12.3143	7.95024	8.58847	5.17748
AAEL000566		6.03239	3.58093	20.3623	4.08506	16.8312	11.5418	1.19601	0.727328	0.7371	0	9.06362	3.05016	4.38362	16.6159
AAEL000567	TRET1_AEDAE	74.5105	65.8589	101.557	87.1832	90.6396	73.276	2.42525	1.97389	23.1604	22.1806	23.6718	14.532	112.677	148.325
AAEL000568		22.4274	33.0237	36.2697	32.5019	36.2554	36.4955	20.7624	15.1654	13.7163	14.2375	13.8024	15.4922	9.75194	28.0115
AAEL000569		7.79662	4.76174	10.7555	9.53646	10.7021	9.53247	2.09072	2.26462	3.06215	2.79407	2.72794	3.40217	4.85758	7.3977
AAEL000570		60.1594	32.947	26.1096	71.5952	27.4919	68.2607	11.87	10.9879	5.28662	5.83605	5.15031	5.58558	0	43.5402
AAEL000571		2.92389	3.14924	5.17313	3.32077	4.8016	6.24473	0.0600212	0.281687	0.0525063	0	0.129209	0.147878	0.868613	2.13303
AAEL000572		33.4391	42.0833	34.0271	32.9233	33.4941	30.7249	11.4459	6.58371	6.60501	5.11785	3.53922	2.58951	8.89856	11.7525
AAEL000573		0.432704	0.137176	0.336542	0.340131	0.357396	0.233315	0	0	0	0	0.0346376	0.0385271	0	0
AAEL000574		49.9549	53.6148	65.442	67.4968	64.4126	71.0222	13.0384	11.7528	16.818	14.8569	14.2746	12.9728	24.4821	39.3331
AAEL000575		50.2444	34.843	25.6365	44.7427	24.2331	30.0869	48.6653	55.2098	26.6543	29.6306	19.1015	19.4835	9.10222	11.6173
AAEL000576		1.90009	0.906486	1.60135	1.13982	0.937218	1.72439	0.0627955	0	0.126186	0.194112	0.146134	0	0	1.34066
AAEL000577		9.65615	8.46721	12.5428	11.0222	12.9522	13.632	0	0	0.159	0.114156	0.148885	0.116045	0	0.230904
AAEL000578		2.4538	2.7543	3.6604	2.62649	3.22898	3.89253	0.158863	0.612128	0.43649	0.128858	0.0466259	0.568192	0	0.415102
AAEL000579		7.5198	12.3059	14.334	11.0275	13.3112	14.4531	1.57686	1.88354	3.0325	1.98297	1.99573	2.15255	3.56878	3.86616
AAEL000580		0.37812	0.520906	0.513279	0.325174	0.632676	0.397114	0	0	0	0.0234311	0	0	0	0
AAEL000581		9.09172	8.18779	9.2366	10.6175	8.37037	7.91442	20.1832	27.322	21.9295	29.4099	23.7569	26.1366	3.60964	5.54255
AAEL000582		0.607144	0.703166	0.881333	0.529202	0.714519	0.669569	0	0	0.0359786	0.111508	0.0551128	0.0322459	0	0
AAEL000583		7.26688	8.26764	10.5886	12.2005	10.1539	11.307	3.06227	3.87605	3.3193	3.80508	2.57509	3.0494	2.14266	3.94643
AAEL000584		40.6747	30.8399	59.0903	64.5292	56.6472	59.9297	0.0415693	0	0	0.500017	0.1266	0.145002	0	1.15372
AAEL000585		0.0743297	0.0554995	0.0304327	0	0.0484952	0.0146574	1.9952	1.14124	0.826872	0.65888	0.562629	1.54113	0	0
AAEL000586		3.51616	4.28044	9.54466	4.21091	9.46461	8.90253	0.429355	0.593697	0.74667	3.05287	1.5731	0	0	0
AAEL000587		35.1232	17.7823	34.473	28.1218	35.1654	33.7646	1.32534	0.620455	2.04951	2.85912	2.7558	2.66118	0	0
AAEL000588		44.2929	43.1461	45.0898	43.295	34.2867	50.9269	11.7976	6.5941	4.83677	6.11045	5.54814	0.939816	0	16.4794
AAEL000589		44.9924	32.9917	51.6502	52.2254	51.5487	63.5419	11.021	16.6311	18.7169	19.5044	19.2534	14.4893	5.44103	9.48573
AAEL000590	DNR1	40.1726	42.5883	45.7971	46.1424	45.7968	49.2551	28.4665	30.4827	15.5662	12.8304	12.7654	14.3168	16.3394	20.6097
AAEL000591		32.9723	23.8947	41.4904	32.8658	40.5904	35.3584	0.578369	2.25089	3.79613	4.73018	7.12745	3.04572	0.64096	2.03789
AAEL000592		0	0	0	0	0	0	0	0	0	0	0	0	0	0
AAEL000593		16.7089	24.2967	27.8941	27.868	28.0502	29.577	0.671676	0.892125	0.799223	0.98967	2.02604	1.09297	1.19828	1.87954
AAEL000594		8.23368	12.8128	17.0328	18.6642	18.6572	20.7832	4.52662	4.51066	6.14058	5.85244	5.42535	4.47395	3.77969	5.0536
AAEL000595		1.02293	0.735497	1.56611	1.31559	1.51803	1.05675	0.556622	0.0448114	0.0569867	0.0586668	0.282733	0.351832	0	0.465319
AAEL000596		13.1057	7.13275	27.2266	13.9255	25.7578	22.0281	0.0106518	0.0181288	0.0113752	0.0356134	0.036853	0.0524063	1.9622	6.7656
AAEL000597		3.78533	1.19568	4.27005	2.0555	3.71653	2.14586	0.068675	0.0455086	0.261387	0.336915	0.23388	0.217951	0.863197	0.612809
AAEL000598	CECD	3.29755	4.27556	161.459	0.477054	62.9209	39.8026	8.46784	0.915741	0	0.438854	17.3068	4.91654	15.6249	14.2005
AAEL000599		0.284624	0.0779817	0.109603	0.134209	0.166453	0.121335	0	0.031654	0.285291	0.0799384	0.290539	0.0604207	0	0
AAEL000600		0.158881	0.190581	0.258157	0.264959	0.406374	0.101675	0.125165	0	0.273036	0.174645	0.470681	0.213799	0	0
AAEL000601		0.553286	0.443314	1.24175	0.813917	1.44497	1.3399	0.301396	0.136734	0.485502	0.178959	0.181897	0.402189	0	0
AAEL000602	GPRNNB2	12.3781	17.6687	26.2034	30.3376	25.2561	31.3122	3.34407	3.01777	6.01862	5.70752	4.01282	3.40199	1.14595	10.0983
AAEL000603		0.873127	1.2133	0.68315	1.7883	0.913583	0.830594	0	0	0.14995	0.0519072	0.0361383	0	0	0
AAEL000604		116.39	136.234	257.448	333.142	255.533	315.332	0.742553	5.88282	11.7499	29.0464	16.0687	5.22885	7.23192	16.0315
AAEL000605		10.5853	11.7638	16.1182	16.361	16.136	18.3647	3.79915	5.42225	5.0925	3.80325	6.17111	4.4227	0.614478	3.3543
AAEL000606		0.866891	1.09397	2.64289	0.671183	1.97948	2.41986	0	0.211654	0.520137	0.331047	0	0	0	0
AAEL000607		1.81247	3.28305	6.09066	4.03146	3.28096	3.78442	3.92143	0.873128	1.60828	3.02571	9.41092	9.73747	0	0
AAEL000608,AAEL000610		44.9742	32.6647	48.8024	45.5339	48.9786	44.0068	21.1399	19.2865	15.3262	16.6576	23.0744	16.6776	11.3222	23.7363
AAEL000609		0.683879	0.478578	1.25047	1.20052	1.26128	0.723397	0	0	0.359325	0.178085	0.327616	0.223947	2.67345	0
AAEL000611	CECE	11.3467	16.8797	694.192	3.30458	289.843	233.807	5.81748	2.87701	0	0	16.5031	11.3551	13.7552	7.72343
AAEL000612		3.94758	3.44422	4.10968	4.93712	6.63595	6.09364	31.9527	15.9611	20.1695	22.7756	39.902	57.6446	27.5414	0
AAEL000613	GPROR45	0.0879827	0.0237504	0.127276	0.230199	0.0530424	0	0	0	0	0	0	0	0	0
AAEL000614		0.0374219	0.0894627	0.0314418	0.0355589	0	0.0309701	0	0	0	0	0	0	0	0
AAEL000615		30.7136	24.4053	28.3435	46.0998	25.2187	35.6123	0.366706	0.450208	1.20505	0.89501	0.814967	1.43525	8.6009	35.8613
AAEL000616	GPROR42	0	0	0	0	0	0	0	0	0	0	0	0	0	0
AAEL000617		0.129405	0.0876936	0.0664476	0.0628484	0.0621774	0.141257	0	0	0	0	0	0	0	0
AAEL000618		0.486506	0.508672	0.917766	1.00634	0.99605	0.976099	0.999329	0.46909	0.726685	0.515841	0.628656	0.74042	0	0
AAEL000619		4.00438	4.0869	3.55917	3.25421	3.41416	1.94979	5.34937	1.46889	3.01992	4.18274	6.24395	5.90954	1.04969	2.98278
AAEL000620		25.9013	35.0184	50.6422	47.7593	49.6313	47.258	27.1069	26.4489	26.4421	26.2601	29.8421	15.8087	13.5147	8.30002
AAEL000621	CECN	27.8911	18.2289	295.213	2.53311	174.39	145.146	24.5812	14.8854	2.20245	1.97531	116.6	41.7456	97.0877	5.83291
AAEL000622		32.4986	35.7052	52.3016	47.9194	51.6927	42.1219	9.65012	8.36441	18.3766	19.2019	17.8575	11.1419	12.9868	7.5265
AAEL000623		0.084776	0.0642896	0.0958229	0.0561403	0.0292283	0.0667909	0.105935	0.129456	0	0	0	0	0	0
AAEL000624		38.0599	28.5093	51.3252	55.7875	53.7436	48.4961	8.38194	20.0454	16.8988	21.6731	24.4865	15.1637	5.93794	6.24979
AAEL000625	CECF	19.3652	10.6583	467.036	3.56533	155.889	151.001	43.2129	20.8709	5.30596	4.30137	156.344	102.088	31.496	27.7268
AAEL000626		0.227092	0.0350073	0	0.449665	0.199177	0.110972	0.186876	0	0	0	0.072865	0	0	0
AAEL000627	CECA_AEDAE	2.19784	0.607606	90.6856	0.147714	17.5879	24.8177	0.435343	0	0	0.344433	3.13569	0	15.4674	17.8263
AAEL000628	GPROR63	0	0.0444265	0.0235259	0	0.0496671	0.047706	0.127912	0	0	0	0	0	0	0
AAEL000629		22.3822	25.1715	31.826	38.5673	32.5726	35.1766	3.4086	2.36218	1.62974	2.13963	1.40041	2.22703	4.48646	6.12532
AAEL000630		0.508934	0.779344	0.766005	0.180516	0.664737	1.09633	0	0	0	0	0.101313	0	0	0
AAEL000631		0	0.0513291	0.0276704	0.0655027	0	0	0	0	0	0	0	0	0	0
AAEL000632		0.187743	0.159345	0.214361	0.0751815	0.304138	0.16482	1.47678	0.25159	1.40189	0.876204	1.52999	0.878944	0.431511	1.59382
AAEL000633	TOLL8	0.036848	0.00556662	0.00617563	0	0.0130994	0	0	0	0	0	0	0	0	0	Toll Pathway**
AAEL000634		29.3507	32.4944	34.4916	26.3141	31.3828	29.3767	3.81376	4.77529	7.57973	7.64689	13.8503	6.45826	9.53777	11.1038
AAEL000635		26.0925	28.3098	30.6616	33.7208	29.9358	35.8253	17.5466	12.5928	16.1479	18.6894	18.5145	20.6574	15.0246	14.0505
AAEL000636		10.3986	7.99285	5.92377	11.1599	6.00663	6.42251	0.471406	0.0615574	0.205798	0.326845	0.13991	0.0931478	0	4.74105
AAEL000637		0.035631	0.00552729	0.0436296	0.0241104	0.0131851	0.00581659	0	0	0	0	0	0	0	0
AAEL000638		48.4818	31.7951	44.8606	42.5409	43.5136	27.0286	5.49584	15.5366	27.5892	27.6104	25.3183	21.4008	5.15077	5.32702
AAEL000639		2.94425	2.97693	3.01296	3.00061	2.76722	2.74274	108.71	83.839	99.4266	103.839	101.308	86.9362	26.2729	1.68842
AAEL000640		40.9091	34.4341	27.1419	26.8012	24.6422	18.6971	0.325983	0.100421	0.676491	0.420889	1.01926	0.336432	3.42383	5.72574
AAEL000641		626.692	569.2	295.864	292.272	289.977	284.339	287.984	303.477	371.104	348.293	302.146	283.084	481.565	810.221
AAEL000642		9.7232	6.25569	4.93979	6.7747	4.56916	6.00282	0.783972	0.269906	0.60773	0.555931	0.485814	0.687751	0.853738	5.74846
AAEL000643		6.07559	6.74266	7.18934	7.69336	7.4546	7.32216	3.07772	2.78906	4.402	2.58264	2.99188	3.58939	2.36975	4.4883
AAEL000644		3.10858	2.68528	5.82149	5.4019	5.07524	4.08249	0	0	0	0	0.0684279	0	4.04691	1.6669
AAEL000645		6.11376	9.22959	13.64	10.7725	12.4578	13.6047	1.72319	0.320912	1.19079	0.92834	1.03392	1.14076	10.287	35.0766
AAEL000646		0.147094	0.257997	0.510542	0.317908	0.421842	0.48481	1.49875	0.907421	1.53302	1.54659	1.18527	1.30993	0	0
AAEL000647		23.6019	30.8372	21.4872	12.4631	19.6214	16.6996	558.056	358.211	706.575	739.297	382.543	657.432	95.4078	7.51019
AAEL000648		0.982863	2.83103	3.7423	2.64777	3.31021	2.90271	0.213849	0.848682	0.219469	0.135009	0.194855	0	0	0
AAEL000649		17.3716	19.6758	22.7029	20.2887	22.0164	22.3043	3.86824	6.6484	6.12652	7.06509	9.83182	6.69526	7.36591	8.01944
AAEL000650		13.0316	16.1141	24.1893	22.971	22.5971	21.6959	0.0390559	0	0.12119	0.208675	0.0864438	0.0673859	8.32593	13.5992
AAEL000651		1.27126	2.09845	0.81689	0.545156	1.16829	0.396003	119.474	51.3034	29.0805	32.5212	12.6812	32.9951	3.5966	0
AAEL000652	GNBPA2	0.531649	0.598646	0.655643	0.385562	0.70824	0.585616	0	0	0.072242	0.0747801	0	0	0	0
AAEL000653		0.0517179	0.156801	0.0931881	0.0212053	0.113148	0.0345146	0	0.0370953	0.0930841	0.0476398	0	0.0226884	0	0
AAEL000654		12.2874	7.6103	11.0988	13.4984	10.9863	14.2064	93.0858	66.1662	81.0579	77.6481	64.7758	25.7959	22.1729	31.4571
AAEL000655		18.1868	26.7045	29.2896	32.5786	25.6547	34.1578	4.02343	1.47249	3.83112	5.4062	4.0402	3.01318	20.4963	39.6319
AAEL000656		2.08473	0.829804	1.84677	1.24342	1.55144	1.36349	1.04611	1.62799	2.70929	2.84325	3.47485	2.5168	0	1.29368
AAEL000657		33.4593	51.1013	99.1413	82.4005	91.949	106.718	4.45013	1.73387	2.45091	2.06939	3.74186	3.03119	259.776	535.376
AAEL000658		3.58877	3.57365	1.53432	1.39972	1.50085	1.80859	21.8915	22.3334	2.93744	2.70429	1.71803	1.2956	1.76117	0
AAEL000659		21.6208	30.5248	24.3029	14.665	23.6433	18.1594	2.33412	2.07192	4.29474	5.60338	3.68627	4.23491	0	5.92138
AAEL000660		7.06201	5.15412	5.36164	3.95854	5.21304	5.51052	0.272648	0.705391	2.30262	1.63352	2.28924	1.97616	1.61475	4.17065
AAEL000661		16.5244	14.2665	18.6311	25.3707	20.381	23.9888	0.100569	0.0729918	0.0926608	0.379965	0.257154	0	0	3.20865
AAEL000662		2.65238	2.07783	1.18655	1.63311	1.6119	1.39582	0	0	0	0	0	0	2.36264	7.13994
AAEL000663		55.3958	26.4595	35.3818	37.434	32.1399	21.636	10.7621	11.3282	21.1193	25.6109	29.8432	18.6892	17.9109	9.94331
AAEL000664		0.226901	0.1776	0.358346	0.943074	0.49548	0.497795	0.128115	0.933342	0.602435	0.1872	0.375909	0.161418	0	2.51426
AAEL000665		0.0722276	0.0370985	0	0.142066	0.0431168	0	0	0	0	0	0	0	0	0	annotated as cuticle protein
AAEL000666		13.2994	13.5208	16.6876	22.37	15.7909	19.1268	27.2564	94.3253	45.6288	43.4417	21.7619	57.6446	45.0817	77.7684
AAEL000667		34.4506	38.9518	29.4389	17.3349	28.9035	22.7802	294.691	179.179	500.652	419.803	212.224	438.666	46.1238	11.8613
AAEL000668		26.3575	23.9764	43.8818	32.5399	42.9327	25.404	0.325221	0.279743	0.637705	0.145292	0.724256	0.65182	1.57531	8.24008
AAEL000669		11.3124	8.50411	30.6566	17.6817	34.9808	22.1468	0	0	0.0283024	0	0.191694	0.171612	5.07685	5.06657
AAEL000670		70.9762	97.8419	77.5008	106.968	77.4364	146.712	13.7278	19.8265	32.0544	34.2641	65.5471	93.8798	132.381	106.761
AAEL000671	TOLL6	0.435517	0.269952	1.03827	0.43012	0.890842	0.405793	0	0	0.0130881	0	0.0105357	0	0	0	Toll Pathway**
AAEL000672		109.004	134.334	196.98	267.707	204.193	270.465	1.27979	2.03968	2.55895	4.34801	2.96732	2.26748	6.13885	16.5316
AAEL000673		17.0348	16.1991	20.7021	29.4695	21.6914	27.4783	17.0615	18.5429	14.9259	18.4842	11.907	13.5352	8.82369	10.9765
AAEL000674		19.0703	27.7668	32.8602	32.3942	33.9956	34.6988	3.12635	1.87731	4.46732	5.34053	4.08863	5.57647	2.20452	6.36686
AAEL000675		0.963316	1.18658	12.4436	24.0766	14.3625	13.5287	0.242707	0.11838	1.65875	1.45829	3.75469	1.56795	1.42422	0.299076
AAEL000676		14.9003	19.2186	25.4061	19.3	19.841	23.9904	0.843785	2.20781	4.40373	4.26584	4.52898	1.98021	0	3.88425
AAEL000677		30.7841	38.6068	44.0259	30.6893	35.7554	39.2948	10.9834	7.1235	13.0333	14.2254	11.4421	14.3421	12.8981	24.1416
AAEL000678		0.553362	0.690227	0.20747	0.21256	0.435011	0.110107	14.1173	11.9733	11.9921	11.3516	3.85952	6.41924	1.2775	0
AAEL000679		39.6686	67.0812	73.8706	61.6415	71.2178	79.1759	37.4276	19.4876	37.221	36.5318	43.2385	42.7239	31.4348	38.3937
AAEL000680		0	0	0	0	0	0	0	0	0	0	0	0	0	0
AAEL000681		0.192877	0.228954	0.250234	0.357395	0.19812	0.220062	2.97808	1.23751	2.68392	5.06915	2.43466	1.32425	0	0
AAEL000682		52.4469	36.755	52.1218	50.0389	51.7997	46.2395	3.43986	7.78514	13.0275	13.425	15.6391	9.03462	8.2107	5.1032
AAEL000683		0.994822	0.468831	0.764899	1.34303	0.635044	0.53552	0	0.0715066	0	0.0936421	0.123697	0.0346189	0	0
AAEL000684		0	0.032106	0.0335524	0	0.149998	0.0346926	0	0	0	0.114622	0	0	0	0
AAEL000685		9.21144	12.1779	17.1058	14.8605	17.4457	17	1.60443	1.68643	2.21092	2.53699	1.88594	2.5878	0.646282	2.9196
AAEL000686		0	0	0	0	0	0	0	0	0	0	0	0	0	0
AAEL000687		2.59348	2.04905	2.11984	2.38078	2.34192	2.22569	50.328	29.5931	49.7128	35.3791	50.6593	60.9693	13.0308	0.158059
AAEL000688		0	0	0	0	0	0	0	0	0	0	0	0	0	0
AAEL000689		1.45016	1.98445	1.77154	1.89787	1.73277	1.8218	0.469491	0.365093	0.800453	0.13701	0.283126	0.912834	2.27864	4.50573
AAEL000690		1.2433	1.17852	1.29501	2.31329	1.21723	1.45672	0	0	0	0	0	0	0	0
AAEL000691		171.389	104.902	140.531	153.066	156.314	143.705	0.546576	2.05501	1.83351	5.13757	4.37178	1.91746	3.0585	10.9302
AAEL000692		14.2671	20.4055	24.3924	25.665	23.4206	27.1652	1.83493	0.408443	1.43559	0.949938	1.57134	1.35976	0.951544	0.335357
AAEL000693		17.0483	11.9716	17.9433	14.4198	17.4056	13.2543	3.35964	5.5667	8.42464	7.66986	7.37932	6.40676	5.2202	5.27122
AAEL000694		0	0	0	0	0.0238092	0	0	0	0	0	0	0	0	0
AAEL000695		184.926	134.04	174.053	141.388	191.47	141.433	0.643147	1.93115	1.96807	5.51586	5.31871	1.21946	2.3453	9.23944
AAEL000696		5.37899	2.39751	7.22747	3.70029	7.24466	3.90096	0.62939	1.53346	4.06364	4.58213	5.39005	3.39532	4.07353	0.332002
AAEL000697		12.8215	20.2277	23.9944	23.4344	23.6	27.2371	5.46384	5.29396	2.68495	10.5101	2.75715	9.63863	4.25777	2.56617
AAEL000698		14.6073	13.6333	17.0499	15.7834	18.7221	16.6012	0	0	0	0.0671019	0	0	0	0
AAEL000699		10.2706	8.32247	10.9498	10.7572	10.392	10.4767	0.411791	0.320325	1.78784	1.25558	1.32326	2.4092	1.93456	0.0587171
AAEL000700		0.196745	0.13209	0.258927	0.177026	0.235663	0.161034	0.00522435	0	0.0162724	0.0340361	0.0568073	0.0298263	0	0.0656606
AAEL000701		22.3125	16.8334	15.961	26.7927	17.1939	24.0346	6.84963	1.05373	19.8649	2.04974	12.7312	1.97209	8.24636	9.4144
AAEL000702		8.86634	8.9015	17.163	10.1595	17.9296	11.075	1.6649	0.546921	3.43067	1.97447	4.03302	2.13079	4.77561	8.312
AAEL000703		252.175	161.547	194.489	209.597	198.243	216.252	13.8163	14.894	26.6532	30.3776	19.1729	22.0464	12.6695	34.2375
AAEL000704		4.26717	1.86371	8.5092	4.9631	7.43831	4.50859	0.0831695	0.527573	0.818887	1.35885	0.851596	0.207856	3.04118	2.2937
AAEL000705		5.2104	4.6956	5.36548	6.65316	5.85412	5.03462	0.141673	0.0462383	0.831314	0.675786	0.419154	1.19964	13.9254	8.45898
AAEL000706		44.8501	52.3089	81.0214	79.0268	74.5874	86.4063	18.7162	14.5885	50.6108	48.848	84.2951	47.5702	44.8801	14.2839
AAEL000707		20.7877	20.5633	30.0761	26.6958	29.6395	32.147	3.34078	3.36179	7.0511	7.52663	6.50474	6.08119	6.47721	8.06612
AAEL000708		24.3989	28.944	33.3248	31.6791	33.5444	36.8243	5.68698	5.76426	15.4951	14.1752	8.08049	12.5436	4.28585	4.90708
AAEL000709	CACT	91.3723	100.222	157.598	146.95	170.949	162.9	62.5027	40.6357	52.0916	45.0092	34.2414	38.4	74.798	31.0928	Negative regulator of Toll pathway
AAEL000710		0	0	0	0	0	0	0	0	0	0	0.0366704	0	0	0
AAEL000711		12.8904	8.72097	9.64741	10.3454	9.07349	8.43565	0.989274	0.488673	1.65738	0.76995	2.21245	1.47301	9.1467	7.22767
AAEL000712		2.89289	1.75174	4.92264	3.50415	4.23526	2.56356	0.323412	1.06494	1.67765	3.29916	3.82209	1.51294	1.78531	1.43903
AAEL000713		75.0064	87.2488	102.278	92.1072	100.811	81.431	26.5899	54.1273	124.599	134.564	82.1352	60.7615	33.9418	53.2156
AAEL000714		8.60456	6.02366	14.4938	14.2668	14.5239	12.9051	0.117293	0.0890236	0.409184	0.377074	0.678186	0.300171	0	4.5271
AAEL000715		0.895483	0.640825	1.23208	1.13796	1.17804	0.741904	0	0	0	0	0.0475747	0	0	0
AAEL000716		30.29	36.4067	37.381	32.282	38.5852	36.8477	39.4484	35.6546	31.6912	27.7082	28.5602	27.8621	5.87246	3.87814
AAEL000717		0.0102598	0.074655	0.105593	0.029546	0.0369294	0	0	0	0	0	0	0	0	0
AAEL000718		138.502	78.2211	149.195	131.272	150.012	163.546	16.088	8.44308	27.3938	21.7341	34.4708	39.9047	1430.69	2850.64
AAEL000719		29.1993	24.8905	33.9151	32.2938	32.8661	27.1343	7.65047	8.69724	9.50247	7.51098	7.8192	8.0278	4.22524	9.309
AAEL000720	MED11_AEDAE	10.2094	13.8092	15.6236	17.5218	15.4371	19.7057	2.85735	1.64055	3.4359	4.41549	3.5709	3.24745	4.9926	4.11305
AAEL000721		0.324748	0.378778	0.835072	0.609061	0.526372	0.770755	0.976871	0.80209	2.16164	2.15599	3.14299	2.5956	0	0
AAEL000722		9.1101	9.56608	11.528	6.85093	10.6996	8.60531	10.3052	3.03376	2.89715	4.0331	5.72065	7.3525	6.69175	6.57344
AAEL000723		0.327327	0.120757	0.257632	0.240279	0.352328	0.203602	0	0	0.0144866	0	0.0141186	0	0	0.548468
AAEL000724		11.371	15.316	20.6582	16.5903	19.5535	20.9655	3.95449	2.19014	4.09035	4.11353	3.6205	4.37552	5.87045	3.62369
AAEL000725		0.107826	0	0.0581525	0	0.0307643	0.0267109	0	0	0	0	0	0	0	0
AAEL000726		48.1158	25.7395	26.6802	39.7321	25.4656	28.4273	0	0	0	0	0	0	1930.63	4896.85
AAEL000727		13.5371	8.59685	16.3394	13.8343	15.299	13.5996	0.142919	1.02725	0.503414	1.40086	1.80056	0.8404	0	0
AAEL000728,AAEL000743		48.6894	39.397	60.3886	74.2625	63.195	74.8093	1.67328	7.45161	28.9497	36.703	29.1875	11.7332	8.83584	8.44304
AAEL000729		1.4244	0.868238	2.25641	1.04574	1.64822	1.0736	0	0	0	0.0477599	0	0.050543	1.26512	4.45629
AAEL000730		56.2475	41.1742	44.6802	31.4854	46.5726	35.0304	3.60088	3.56696	5.79137	5.17755	6.68517	6.07324	5.10307	7.90316
AAEL000731		19.2059	25.7094	27.3945	24.2605	27.16	29.496	19.7858	7.46515	4.90035	6.78842	4.8068	4.49544	0	7.30324
AAEL000732		19.71	12.9674	19.3394	30.2195	21.5278	20.7636	0.0329964	0	3.70013	0	0	0.0273334	1436.93	3058.14
AAEL000733		2.32112	2.26353	3.11615	3.17803	2.73314	2.81731	0.0357014	0.0256719	0.260626	0	0	0.0914485	154.42	333.576
AAEL000734		0.89769	0.896695	0.922575	0.50481	0.643886	0.791455	0	0	0	0.0624928	0.100044	0	0	0
AAEL000735		17.984	13.8625	18.1701	17.9753	16.9724	21.1509	18.3555	11.7023	4.81182	5.81698	4.53168	5.76149	2.49076	3.10856
AAEL000736		0	0	0	0	0	0	0	0	0	0	0	0	0	0
AAEL000737		33.1408	31.2038	49.6109	39.2172	49.2704	42.1408	0.915766	1.51876	2.80184	3.07521	4.28758	2.01343	9.8149	12.6446
AAEL000738		18.7943	19.4312	23.9659	19.7424	21.3995	22.3633	8.53023	5.991	4.3815	4.28824	5.78379	3.04451	4.56254	7.12088
AAEL000739		105.425	139.413	173.776	184.917	176.787	184.716	0.0987859	0.0258968	0.182339	1.03768	0.177141	0.269628	0	6.89755
AAEL000740		1.00209	0.660031	0.609716	0.591622	1.04651	0.559729	1.02315	0.79978	0.904955	1.04038	1.36926	1.4828	2.80928	1.4696
AAEL000741		8.58933	4.51144	3.14666	3.11249	3.55382	2.04449	1.72164	3.84747	10.8977	13.202	8.14189	5.45082	6.9633	6.41903
AAEL000742		0.0198707	0.0193461	0.0850859	0.106374	0.0452425	0.0574999	0	0	0	0	0	0	0	0
AAEL000744		44.3465	23.7669	135.333	83.2456	109.272	188.659	7.77154	4.90007	17.9895	10.5704	13.1565	9.82978	18.4601	24.9473
AAEL000745		5.95046	4.80933	3.286	1.68983	2.82396	2.41501	5.46296	8.886	25.5018	19.9413	8.73714	5.62215	3.58737	10.6786
AAEL000746		113.456	115.124	94.8858	85.8008	89.8859	106.468	254.126	113.993	33.3238	19.6797	13.2825	14.5519	26.6543	42.6332
AAEL000747		17.98	15.7949	20.0782	17.3716	20.692	15.3406	3.22269	5.16651	9.31565	10.08	10.7595	4.51957	5.73675	4.34805
AAEL000748		9.55688	4.85213	8.64849	10.8991	9.69627	7.49126	0	0	1.10507	0	0.0530867	0	608.032	909.877
AAEL000749		44.0975	16.5912	19.0998	38.2612	18.0231	25.8076	0.0930928	0	0.130748	0	0	0.0773349	1777.45	5480.66
AAEL000750		29.6296	37.9128	46.3883	26.8306	44.142	37.196	4.08486	4.93801	7.30855	6.87109	6.15093	5.32158	5.37277	14.1048
AAEL000751		0.3861	0.604866	0.767703	0.95203	0.791766	0.559733	0	0.0316568	0.0396951	0	0.031487	0.072723	0	0
AAEL000752		29.12	32.8229	37.441	39.9739	39.1652	40.172	29.9925	34.3025	42.2655	44.0476	47.2843	44.5619	40.195	28.5267
AAEL000753		11.9124	14.1609	16.0327	11.7687	16.46	13.2675	3.28127	2.40192	3.1433	4.55807	3.33961	4.55854	1.42519	4.47104
AAEL000754		0.00865254	0.0263724	0.0081911	0	0.01298	0.00889515	0.0617656	0	0	0.0695406	0	0.0532836	0	0
AAEL000755		8.11754	12.4597	14.4765	14.2683	13.6388	15.2305	5.23269	0	2.95304	1.22537	1.91694	2.67087	0	1.75502
AAEL000756		0.297864	0.32754	0.391373	0.237577	0.377237	0.265284	0	0	0	0	0.0457255	0	0	0
AAEL000757		16.5508	19.5896	9.72689	13.0526	8.00878	15.2025	166.559	125.619	127.669	136.166	49.732	85.3669	5.20937	2.78656
AAEL000758		177.527	152.428	227.699	218.751	219.784	206.561	40.0595	61.0359	105.715	111.404	104.077	76.9082	69.5959	68.0372
AAEL000759		40.0917	44.8774	51.2518	40.6358	51.7225	49.901	25.0739	21.4514	20.4482	16.8151	45.504	40.3031	22.4206	14.3377
AAEL000760	CLIPB31	6.06464	6.56243	6.97341	6.62744	5.3671	4.78848	2.02077	1.3316	1.10988	0.755211	0.957529	0.951404	2.93379	2.90839
AAEL000761		15.8261	20.1921	31.8961	25.9869	30.2537	27.1346	1.6854	2.32896	5.0082	3.9224	6.04015	3.37549	2.50666	2.52232
AAEL000762		2.35159	1.85683	5.11837	3.275	6.21771	3.31243	0	0	0	0	0.0491104	0.0574746	0	2.6998
AAEL000763		10.4306	11.5114	17.4589	17.0872	17.3332	19.7189	0.671414	2.32593	1.34842	1.39948	0.975658	0.393713	0.393535	0.659858
AAEL000764		0	0	0	0	0	0	0	0	0	0	0	0	0	0
AAEL000765		15.4212	7.90852	0.469505	1.22134	0.365738	0.494663	0.0965038	0	0	0	0.0248979	0	0	0.714605
AAEL000766		151.736	306.665	272.342	111.492	192.304	140.722	250.807	45.2249	100.281	131.107	189.02	122.283	91.4753	69.4259
AAEL000767		23.9463	22.9811	33.0522	25.9025	32.4063	26.6188	4.04374	6.53357	8.7636	8.57181	10.5372	4.5763	4.19267	6.98917
AAEL000768		8.22866	12.0085	14.1669	12.6708	13.8928	14.4106	0.772552	1.23554	1.12655	1.35741	0.862537	0.681798	0	0.98068
AAEL000769		29.0265	33.5745	38.4116	36.0445	37.9711	39.8327	0	0	0	0.398809	0.124657	0	0	0
AAEL000770		51.2332	48.526	72.2453	62.5604	72.1147	66.5937	5.02741	13.1999	17.1162	18.5745	20.2078	10.4813	17.3033	10.503
AAEL000771		0.0978643	0.238673	0.30551	0.149924	0.342102	0.150868	0	0.021074	0.133647	0.245858	0.161692	0.0704516	0	0
AAEL000772		4.22078	6.91597	8.89669	6.5882	8.46762	9.21815	0.325544	0.473489	0.432416	1.3194	0.630983	0.0870632	2.55724	0.397964
AAEL000773		1.22618	1.54579	2.05538	1.44751	1.92657	1.80383	0.101128	0.0362817	0.0691533	0.0234972	0.0563308	0	0	0
AAEL000774		15.8312	12.3032	11.1844	11.1956	11.9958	8.64819	0.405725	0.0423795	0.107783	0	0.126369	0	1.95939	2.31308
AAEL000775	CECI	0	0	0	0	0	0	0	0	0	0	0	0	0	0
AAEL000776		213.809	273.65	416.481	484.609	433.459	520.321	0.271037	0.168294	0.214748	1.51891	0.557067	0.533245	1.11096	27.5743
AAEL000777	CECJ	0	0	0	0	0	0	0.296656	0	0	0	0	0	0	0
AAEL000778		2.98107	2.20777	2.46138	2.95398	2.25721	1.26436	2.88084	2.87488	7.44636	10.1462	3.25696	3.33001	0	0
AAEL000779		0.079822	0.183046	0.127063	0.140891	0.300439	0.221562	0	0.297319	0	0	0.130892	0	0	0.19276
AAEL000780		3.67578	2.75575	3.48824	2.07453	3.21663	2.40068	0.0385776	0.0279316	0	0.179354	0.141625	0.0329961	0	1.62084
AAEL000781		1.71064	2.94092	3.15818	2.81642	2.86182	3.31839	0.0483033	0	0.0457642	0.140723	0.0356734	0.0816243	0	1.23764
AAEL000782		24.8292	30.4256	38.4773	31.6944	38.4034	40.3689	6.25867	4.34467	6.42065	5.62592	7.83407	7.81506	2.02762	10.1877
AAEL000783		2.56969	4.62534	8.43888	11.7615	8.80302	12.0951	1.42542	2.01073	2.17222	2.25556	1.55683	1.36726	1.65574	4.81628
AAEL000784		17.8534	14.5491	30.0606	30.8477	29.2684	31.5749	0.743322	1.9551	6.10215	5.42971	4.93836	3.22054	2.92037	3.10548
AAEL000785		22.1225	20.2988	21.6748	17.2783	22.6771	21.5646	3.83965	3.42073	3.18689	2.70972	3.96203	4.922	1.95864	2.83268
AAEL000786		102.88	87.1335	46.8014	44.588	49.3555	44.8869	0.515707	0.363669	0.473784	0.380349	0.32701	0	5.04709	9.48923
AAEL000787	CALYP_AEDAE	5.07945	7.73335	10.7573	10.1687	10.1657	12.4731	1.56214	1.11186	1.42942	1.74072	1.35259	1.15346	0.679075	0.550942
AAEL000788		2.87605	2.7973	4.7616	6.32511	5.07572	3.66344	0.178609	0.134188	0.168283	0.317891	0.299784	0.0256855	1.36013	1.54409
AAEL000789		8.54602	10.5199	15.2355	16.9657	16.9341	18.3408	2.5779	7.78698	7.15897	8.17972	4.94005	4.9292	6.90629	9.7456
AAEL000790		0.790744	1.20749	1.5911	2.34056	1.91051	0.876067	0	0	0	0.170231	0.143753	0	0	0
AAEL000791		59.6801	54.4709	57.346	55.4928	53.5392	57.6798	41.9633	25.1535	42.1462	49.568	36.0992	38.4106	18.8625	38.1589
AAEL000792		0.135862	0.119491	0.18675	0.046463	0.415822	0.0955782	0	0	0	0.058419	0.144046	0	0.772928	0
AAEL000793		141.701	92.4425	127.742	174.741	118.379	140.221	0.488815	0.0441625	20.2801	0.114546	0.646532	0.685523	9516.46	22381.1
AAEL000794	K0664_AEDAE	45.5511	35.0762	54.4948	41.2733	52.9873	38.3462	8.95544	15.9331	24.8075	29.9511	27.668	19.4289	35.4288	50.7459
AAEL000795		418.166	457.662	679.534	548.256	662.962	718.579	218.043	132.256	250.5	271.585	271.549	238.724	123.988	243.056
AAEL000796		0.0107869	0.0108021	0	0	0	0	0	0	0	0	0	0	0	0
AAEL000797		6.86387	5.29367	0.730417	0.681683	0.916506	1.17778	6.21064	6.47216	1.18799	0.165131	1.24385	0.790773	0	3.27112
AAEL000798		23.4204	18.972	29.8332	32.5034	29.2698	29.3486	2.01817	4.11858	6.38886	5.73359	5.82439	3.41939	3.17832	3.89337
AAEL000799		0.380745	0.411215	0.888246	0.722646	1.0731	0.214253	0	0.47052	0.473291	0.526447	0.916059	0	0	0
AAEL000800		77.1335	74.1611	104.413	114.713	107.264	108.138	166.029	142.312	72.2499	79.6419	34.9996	40.3018	12.1257	9.67565
AAEL000801		0	0	0	0	0	0	0	0	0	0	0	0	0	0
AAEL000802		23.6236	19.0854	25.3296	24.3469	25.5995	25.3834	9.80506	11.7104	13.8471	13.7237	11.8986	13.9482	17.0652	20.2326
AAEL000803		0.864075	0.491925	1.02803	1.04826	1.18248	0.449587	0	0.135879	0	0	0	0.0563122	0	0
AAEL000804		262.978	294.919	461.007	363.359	434.908	466.918	114.939	89.6254	161.147	184.416	169.324	149.812	94.5491	154.005
AAEL000805		33.3008	24.5007	43.9336	52.9857	44.9993	53.4529	0.383625	1.27354	1.63425	3.39649	2.08341	1.01713	5.56818	4.61286
AAEL000806		0.569508	1.77969	1.50676	1.22966	1.23502	1.76208	0.134908	0.149959	0.39406	0.203054	0.191876	0	0	0.768152
AAEL000807		43.648	40.9316	46.0794	50.7847	44.9282	52.9029	37.0558	31.66	34.1915	32.5254	36.1722	30.0609	74.4667	105.93
AAEL000808		0	0	0	0	0	0	0	0	0	0	0	0	0	0
AAEL000809		0.735635	0.449493	0.680969	0.398069	0.636427	0.196759	0	0	0.33421	0	0.0341261	0.118146	1.8009	0
AAEL000810		10.8205	9.16284	13.9755	10.89	12.5691	12.3187	0	0.170079	0.330721	1.38209	0.827597	0.156028	0	0.870671
AAEL000811	GPRMTH7	1.93326	2.35921	3.37826	3.52834	3.12943	2.9769	27.0208	28.6193	44.9283	45.1353	42.4675	43.9488	10.9503	0.165359
AAEL000812		13.8144	10.5504	16.6718	15.2921	16.3421	13.5666	8.97014	6.65525	19.044	18.6846	13.2337	15.782	8.70461	4.20216
AAEL000813		0.0193734	0.0174486	0.0379249	0	0.0398121	0.170448	0.14426	0.13411	0	0	0.787028	0.123786	0	0
AAEL000814		0.0605363	0.244391	0.352939	0.386884	0.307337	0.164603	0	0.0546571	0.138779	0.0713116	0.0559409	0.0622907	0	0
AAEL000815		21.2755	27.0915	36.4373	37.5878	38.4054	38.7172	4.11299	9.6387	8.80781	11.114	7.98044	6.84024	5.71017	6.70602
AAEL000816		24.18	24.748	21.4982	21.8815	20.7254	24.5209	2.84495	5.71276	3.09963	4.43965	2.99944	2.97161	2.04277	2.4644
AAEL000817		1.54875	0.819808	2.11088	1.50571	2.21018	1.75657	0.0543829	0	0.0414977	0.246735	0.100023	0.140963	0	0.60801
AAEL000818		0.141295	0.0488306	0.0638254	0.062817	0.0341158	0.124511	0	0	0	0	0.0187274	0	0	0.988231
AAEL000819		13.1609	10.2696	17.8234	20.606	14.9852	18.2559	0.143004	0.844878	0.93594	1.60264	2.6339	1.08328	2.12926	4.1104
AAEL000820		7.32922	10.6591	3.49879	4.0113	3.68163	4.60282	22.7815	26.5192	12.1431	13.735	11.3319	21.9269	3.41208	0
AAEL000821		0	0	0	0	0	0	0	0	0	0	0	0	0	0
AAEL000822		14.9404	12.5776	17.8627	15.7467	18.6157	18.0484	1.92542	3.95233	3.50493	5.35893	6.60757	3.77233	4.91438	2.92428
AAEL000823		1963.62	2328.89	1952.54	1201.07	1958.49	1582.13	2112.28	736.468	1421.45	1627.95	2693.95	3989.26	1579.02	1174.13
AAEL000824		32.2619	27.9919	39.1846	33.1224	40.2859	36.5283	7.98377	9.72226	7.51913	8.60655	7.52822	6.35106	10.5681	9.69771
AAEL000825		22.5705	27.4846	36.4255	34.8787	35.3343	37.2509	8.50947	7.01639	13.7944	12.579	10.4253	11.9732	15.9897	29.7181
AAEL000826		0	0	0	0	0.0288714	0	0	0	0	0	0	0	0	0
AAEL000827		0	0.0534115	0	0	0	0	0	0	0	0	0	0	0	0
AAEL000828		0.3831	0.124807	0.111889	0.294329	0.16719	0.231071	0	0	0	0	0.172675	0.350777	0	0
AAEL000829		10.692	12.4999	13.2271	17.8072	12.8433	13.3792	18.0588	17.7619	11.0655	15.2065	8.81209	10.8089	3.77364	5.24972
AAEL000830		0.0635545	0.94363	1.49317	1.72757	0.663107	1.63205	0	0	0	0	0.0613623	0	0	0
AAEL000831		0	0	0	0	0	0	0	0	0	0	0	0	0	0
AAEL000832		23.6797	22.8871	39.1647	32.8204	35.1112	32.5404	3.26485	4.44657	8.46311	8.15431	6.86586	5.43471	3.68475	4.6667
AAEL000833		0.197786	0.246878	0.0223341	0.0195043	0.0473486	0.0194703	0	0	0	0	0	0.0466805	0	0
AAEL000834		140.765	105.161	40.0513	38.2126	36.4076	55.059	2.21646	1.45889	0.507429	0.745918	0.737	0.766008	114.19	32.0222
AAEL000835		0.0729308	0.0143863	0	0	0	0	0	0	0	0	0	0	0	0
AAEL000836		7.1695	9.36761	10.7312	8.55428	10.672	8.71877	1.41594	0.931476	2.86282	2.95986	1.99419	1.6931	0.963938	3.20924
AAEL000837		0.185889	0.0227075	0.0248456	0.0956845	0	0	0	0	0	0	0	0	0	0
AAEL000838		9.44195	7.44861	13.0636	13.1176	12.5826	10.7033	0.337024	0.220989	1.90398	1.17707	1.22351	0.687616	1.74039	4.87699
AAEL000839		20.6621	30.3158	32.392	38.088	32.4556	39.4836	1.8753	2.66671	1.46195	2.2743	1.64881	1.37841	1.41413	4.80257
AAEL000840		22.9828	17.6783	27.174	23.8748	28.0217	25.4813	30.6833	26.428	16.5082	17.357	25.3546	17.2989	15.3159	7.41407
AAEL000841		13.4051	12.3528	24.7968	17.0325	25.6693	19.9969	0	1.69378	3.56598	5.18699	2.57618	3.22887	8.36612	0.406111
AAEL000842		0.522697	0.82984	1.22895	2.17912	0.835024	1.70887	11.7941	10.6459	12.9724	16.3015	7.40375	7.40689	0	0
AAEL000843		0.199831	0.31067	0.119451	0.293282	0.22237	0.237218	0	0	0	0	0	0	0	0
AAEL000844		18.2428	27.0126	30.1466	27.723	27.4001	32.7298	2.9723	3.111	15.6911	12.6104	8.47871	9.06219	1.75104	8.99892
AAEL000845		1.9504	2.59187	2.97877	2.58602	2.78833	1.96603	55.1223	67.4323	48.7455	50.7324	48.2063	35.982	10.437	0.622773
AAEL000846		0	0.0601602	0.0644494	0.0669968	0.0342867	0.123223	0	0	0	0	0	0	0	0
AAEL000847		33.0289	39.4484	41.9674	30.3183	42.6178	44.3987	23.7741	12.213	27.2303	21.4568	30.2438	34.0124	14.304	31.046
AAEL000848		15.7396	25.7013	28.2703	26.2095	26.6131	30.2356	4.91836	3.10681	7.43446	7.74584	4.9035	3.8345	2.98293	7.19317
AAEL000849		0.429311	0.391141	0.388057	0.57984	0.703429	0.241556	0	0	0	0.0557352	0.0874481	0.0490881	0	0
AAEL000850		3.64821	3.16511	3.60641	3.2099	3.62943	4.11833	0.193563	0.0929068	0.718322	0.494339	0.522314	0.42434	10.1069	18.5296
AAEL000851		9.65158	6.7246	9.3272	11.7856	8.96424	10.151	30.0087	26.8048	30.1457	29.6818	24.1086	23.7104	9.00358	5.50802
AAEL000852		12.5789	21.3113	20.621	23.1042	22.7243	24.8836	8.16155	7.33734	12.9966	10.2291	9.06232	12.3442	2.03439	19.1372
AAEL000853		7.16087	10.3675	10.9218	14.5057	11.7258	10.4226	1.09703	0.824768	1.44302	1.97197	1.47425	1.47698	0	0.521511
AAEL000854		26.1776	19.6616	13.7132	18.2956	12.4925	15.1555	65.1819	38.5862	36.0591	45.7713	38.4875	58.1431	20.8153	29.8513
AAEL000855		1.34463	0.722914	0.941139	1.00458	1.05503	1.04108	0.0529751	0.0212476	0.377837	0.164508	0.0989965	0.255662	1.22095	0.713247
AAEL000856		35.6056	34.3804	51.966	49.1966	50.4579	52.3135	5.98593	8.34364	8.10858	6.40586	6.10117	5.55128	8.16711	15.6738
AAEL000857		66.6492	55.1502	80.6824	75.1204	80.6078	79.4033	2.09881	2.23007	4.03746	4.2989	3.38139	2.42271	2.21569	4.80195
AAEL000858		11.955	10.0879	16.5428	13.48	16.3839	14.7634	1.25822	0.876568	1.32013	0.969667	1.3418	1.1868	3.84907	4.82463
AAEL000859		6.01678	12.4845	2.92867	1.08116	3.27088	2.18304	2234.08	1526.83	153.151	65.5241	328.115	143.68	155.614	0.367647
AAEL000860		24.6318	20.7392	26.066	21.1372	27.2161	22.2857	0.17416	0.193421	0.513066	0.498769	0.474759	0.358077	3.74182	3.94197
AAEL000861		2.06543	2.05452	2.10254	2.01799	2.15847	2.03619	128.072	70.1337	45.7952	33.1802	42.7598	66.9682	16.2697	2.02423
AAEL000862		0.0669981	0	0.05016	0	0	0.0465756	0	0	0	0	0	0	0	0
AAEL000863		0.340325	0.674625	2.07629	1.30297	1.68715	2.67692	0.157545	0	0	0.11663	0.23871	0.23952	0	0.369215
AAEL000864		0.206831	0.153317	0.199268	0.479794	0.375056	0.361431	2.55973	3.22887	4.06326	2.93675	4.42473	2.59914	2.53205	0
AAEL000865		8.77528	9.42138	17.2935	15.4764	17.9122	19.006	0.723991	2.33057	3.77276	5.38924	3.29497	2.90527	4.3992	7.08279
AAEL000866		1.285	0.379177	1.07162	0.589134	0.911631	0.754532	0.181805	0.541694	1.99073	0.700063	1.09196	0.7472	4.97576	1.30558
AAEL000867		10.089	11.2465	17.7245	27.426	17.3466	22.7441	5.04367	5.31311	7.21206	6.73745	4.536	5.35266	4.71594	7.03296
AAEL000868		11.8946	14.4439	14.9422	14.6955	13.4254	17.5905	0	0	0	0	0	0	0	0.84615
AAEL000869		0.132254	0.0328078	0.19162	0.104298	0.177761	0.0225831	0	0	0	0	0.0220772	0	5.46763	7.59343
AAEL000870		0	0	0	0	0	0	0	0.0534365	0	0	0.0675644	0.155829	0	0
AAEL000871		0.0363752	0.0160106	0.0170573	0.0356795	0.0180287	0.0161534	0	0.0652351	0.28944	0.0848182	0	0	0	0
AAEL000873		0.0474846	0	0.0153934	0.0317471	0.0160575	0.0871838	0.0385583	0	0	0	0	0	0	0
AAEL000874	ARK	11.0903	10.363	7.45729	7.30828	7.22687	9.31368	3.57996	5.46174	1.73671	2.09479	4.51545	1.8155	1.21834	0
AAEL000875		21.1425	19.0745	21.7967	19.0253	23.6265	23.842	4.80288	3.23715	5.21722	6.18167	6.43089	11.0822	3.99734	7.02399
AAEL000876		0.416068	0.139081	0.129757	0.324806	0.137031	0.178686	0	0	0.0469369	0	0.0358214	0	0	0
AAEL000877		0.856637	0.596785	0.921735	1.06443	0.779769	0.816719	1.00877	0.563345	1.83095	1.95837	1.71233	1.26269	0.0482657	4.54247
AAEL000878		1.71909	0.94534	0.644644	0.582652	1.29961	0.761555	0	0	0	0	0	0	0	0	annotated as cuticle protein
AAEL000879		3.43442	1.66501	1.39944	1.34617	1.71797	1.40632	0	0	0	0	0	0	0	0	annotated as cuticle protein
AAEL000880		15.1896	18.8747	30.0865	21.8687	30.2974	22.3959	6.60659	3.90172	6.13868	6.17169	5.51445	5.61304	4.39479	9.13224
AAEL000881		0	0.091041	0	0	0	0	0	0	0	0	0	0	0	0
AAEL000882		0	0	0.0184827	0	0.0194882	0	0	0	0	0	0	0	0.809312	0
AAEL000883		38.4149	39.1783	56.3986	60.0792	57.4301	59.4406	7.54677	9.94019	18.6299	16.8059	15.5255	13.1752	9.67323	12.7945
AAEL000884		13.2283	19.2135	24.4589	24.4583	26.8287	25.8264	2.37035	2.77457	5.79172	6.12604	4.24975	4.15528	0	4.3902
AAEL000885		0.701713	0.624924	0.878216	0.416209	0.84883	0.242349	0	0	0	0	0	0	0	0
AAEL000886		51.8332	43.2904	86.0991	70.5016	73.747	80.8951	0	0	0	0	0.548024	0	7080.05	12119.9
AAEL000887		0.0411043	0	0.0472515	0	0.0507203	0	0	0	0	0	0.043326	0	0	0
AAEL000888		45.0298	42.8035	49.9653	54.9747	55.7155	58.4467	9.27843	9.67144	14.733	16.8497	14.1945	12.8064	11.5771	13.0779
AAEL000889		7.63789	9.16293	15.8713	20.1045	16.651	19.7441	0	0.0290974	0	0.0372711	0	0	0	0.143973
AAEL000890		0.200919	0.0276932	0.126158	0.315054	0.101576	0.198936	0	0	0	0	0	0	0	0
AAEL000891		0.202802	0.180061	0.138744	0.250213	0.701322	0.34568	0	0	0	0	0	0	0	0
AAEL000892		0	0.463061	1.30057	0.491265	0.349577	0.1489	0	0	0	0	0.306831	0	0	0
AAEL000893		2.28021	1.66876	2.21918	1.45469	2.39532	2.09759	0.323431	0	0	0	0	0	0	0.573006
AAEL000894		0.270427	0.106402	0.130321	0.144375	0.107055	0.148979	0	0	0	0	0	0	0	0
AAEL000895		13.9644	13.4812	19.2651	21.3774	19.1303	19.8951	3.77763	4.60115	7.64176	9.25225	8.37564	6.30944	3.71268	6.18243
AAEL000896		0.654476	0.207291	0.311343	0.324357	0.248545	0.171585	0	0	0.097121	0	0	0	0	0.803918
AAEL000897		18.0958	13.4843	5.92371	7.60708	5.04218	7.31637	0.0704645	0.0860683	0.165945	0.166627	0.0529224	0.467783	0	0
AAEL000898		46.0926	45.13	60.4728	71.1711	59.8105	64.1433	75.8088	80.3767	92.5366	88.095	229.494	160.695	113.03	1.21419
AAEL000899		6.97692	6.39186	5.98143	10.8091	7.60383	6.79282	4.48352	6.23915	7.25846	8.84093	4.97657	6.33435	3.30061	3.6128
AAEL000900		6.66738	10.3266	12.8408	11.613	11.9205	11.5374	0.128958	0.216827	0.959808	0.51572	0.868525	0.283133	0.817086	0.0352555
AAEL000901		0	0.218131	0.118856	0	0.190972	0.0551704	0	0	0	0	0	0	0	0
AAEL000902		62.7902	38.6645	63.5724	86.7573	64.0582	48.8444	79.0186	85.8643	182.922	170.866	60.1898	72.701	35.1635	31.0937
AAEL000903	ENY2_AEDAE	51.2428	66.6574	74.386	64.6328	72.8867	88.659	15.7315	5.09405	9.08822	9.52252	9.55322	13.6744	8.65348	5.14164
AAEL000904		22.8292	23.1859	22.8726	29.2968	24.63	24.6832	7.77454	5.40768	9.63901	10.9649	12.8786	10.7437	1.98735	0.486836
AAEL000905		5.23836	5.3567	7.32255	6.48902	7.10196	7.70599	88.5369	83.7782	90.5895	78.812	85.7661	68.3401	30.7193	0
AAEL000906		25.1313	17.1844	23.4357	21.8052	26.1145	21.4798	3.77681	4.55709	6.28332	4.79396	6.54656	4.75443	6.30149	8.56476
AAEL000907		0.240884	0.480398	0.941662	0.0863157	0.882658	0.164056	0.161783	0.439546	0.821129	0.684344	0.624361	0	0	0
AAEL000908		0.209774	0.0485848	0.552878	0.271939	0.219966	0.145761	0	0	0	0	0.094741	0	0	0
AAEL000909		1.32777	0.611009	0.586963	0.57148	0.750556	0.577445	0	0	0	0	0	0	0	0	histone H1, putative
AAEL000910		3.22298	3.63254	2.11245	2.07816	2.08656	3.52294	1.04797	0.525904	10.5149	5.23594	12.0271	16.5596	1.88989	1.48774
AAEL000911		0	0	0.0459352	0	0.0159881	0.0146097	0	0	0	0	0	0	0	0
AAEL000912		0.460561	1.23079	1.66291	1.94233	1.91829	1.86734	0	0	0	0	0.0759167	0	0	1.16524
AAEL000913		0	0.0798945	0	0	0	0	0	0.0703053	0	0	0	0	0	0
AAEL000914		0	0	0.051302	0.0808737	0.0548217	0.0257618	0	0	0	0	0	0	0	0
AAEL000915		1.24796	1.49153	0.778006	0.458605	0.744172	0.40734	377.63	212.798	108.456	108.235	81.6813	167.332	28.4035	0
AAEL000916		0	0.0831491	0	0	0	0	0	0.11622	0.144852	0	0	0.101429	0	0
AAEL000917		0	0	0	0.0178172	0.0369316	0	0	0.166106	0	0.0426995	0	0	0	0
AAEL000918		15.3596	18.4299	20.5143	19.0771	19.1152	20.5893	11.5829	11.8121	6.34329	6.56127	4.53081	7.20442	1.3521	4.21667
AAEL000919		0.0134803	0.0121544	0.0396846	0	0.0277929	0.0117861	0	0	0	0	0	0	0	0
AAEL000920		7.68009	8.15675	8.66877	11.3008	8.1917	7.46217	7.6034	9.1326	24.3642	27.2596	11.0212	10.2748	0	0.219002
AAEL000921		0	0	0	0	0	0	0	0.0808849	0	0	0	0	0	0
AAEL000922		17.4749	17.3505	19.7415	20.3078	20.413	18.3608	0.927713	1.2306	2.96071	3.05968	1.74208	1.99299	0.963744	1.9569
AAEL000923		548.136	526.937	537.055	541.608	562.287	597.004	0.52455	0.176043	0.453477	2.04552	1.16824	0.575267	6.38129	33.2131
AAEL000924		15.4214	13.4423	19.7189	16.844	19.1075	17.1333	0.984119	1.50863	2.81324	2.97542	2.51583	2.39774	1.57713	2.14096
AAEL000925		14.9961	14.3828	18.1545	18.3179	18.5785	18.5059	3.59007	3.27051	6.46827	5.91333	4.90326	4.44684	5.43694	6.94238
AAEL000926		0.0488218	0.0883099	0.17524	0.119355	0.183183	0.200306	0	0	0	0	0	0	0	0
AAEL000927		53.9724	55.635	80.3187	97.1681	73.8133	94.4981	8.81346	19.0083	20.2822	25.6274	19.4335	8.58825	9.58708	5.31501
AAEL000928		0	0.133932	0.215912	0.285046	0.174212	0.148048	0	0	0	0	0	0	0	0
AAEL000929		0	0.1998	0.218166	0.224546	0.150963	0.0663705	6.06242	3.57382	0.178327	0.360285	1.54177	0.315672	0	0
AAEL000930		52.5848	52.806	67.744	60.7589	69.7292	61.613	60.5589	56.623	54.9791	54.774	52.801	60.9765	30.5065	18.0359
AAEL000931		127.542	95.0676	117.507	208.317	110.994	124.911	24.9279	6.64062	25.3967	20.5733	14.1034	6.73263	353.255	659.874
AAEL000932		0.353457	0.749734	0.759575	0.552327	0.682626	1.00109	0	0	0.275609	0.144517	0.163825	0	0	0
AAEL000933		7.49025	8.6505	3.7783	3.68804	3.23944	3.06733	5.72825	4.20687	2.56338	2.25489	0.769746	1.46264	1.67467	7.00861
AAEL000934		52.4384	63.0463	69.681	45.3604	62.4071	60.8221	53.9484	35.8739	44.4728	40.8064	73.4755	52.4365	47.5082	58.6914
AAEL000935		1.7226	0.902746	2.79961	1.97852	2.11065	1.81144	1.07813	1.64372	3.28807	4.68427	2.53143	0.796576	0	2.10692
AAEL000936		5.80095	8.78339	8.66549	10.5882	7.34833	11.934	1.26513	1.0213	2.93996	2.89177	1.86751	2.90578	2.20966	1.86617
AAEL000937		0.434382	1.09744	1.43879	0.825396	0.900567	1.22679	0	0	0	0.0657155	0	0	0	4.02127
AAEL000938		6.90539	7.3368	7.05637	3.84344	7.83194	6.07531	0.981688	0.858715	2.31035	2.10576	1.86192	1.60372	1.91253	1.64462
AAEL000939		5.28137	8.81543	11.0105	9.90897	11.6934	10.8451	0.333606	1.26746	0.507935	0.903392	0.820345	0.738406	2.28274	1.6902
AAEL000940		3.63922	3.98304	2.39511	2.63312	2.4163	2.40987	981.829	575.058	130.125	121.866	103.594	140.149	37.7761	0.447511
AAEL000941		68.8336	83.7296	73.4498	81.4784	59.1506	84.803	73.5529	46.4142	122.017	119.533	80.8066	70.9141	22.0552	68.3104
AAEL000942		13.7119	26.7837	28.369	35.8064	18.2223	27.8429	11.9271	17.9939	26.9532	18.5898	12.916	22.5857	11.4807	15.6065
AAEL000943		1.47799	1.69733	2.02457	1.59574	1.83297	2.05672	1.29704	1.52816	2.14534	2.25145	1.47589	1.45107	0	6.96781
AAEL000944		72.2292	60.7073	62.8215	91.9912	60.1404	81.2926	32.5378	45.9389	46.3852	40.2588	21.4463	21.7119	19.6217	21.5136
AAEL000945		7.3581	3.81849	5.85501	5.61656	5.82447	6.58153	0	0	0	0	0.102984	0	0	8.56271
AAEL000946		0.404022	0.328667	0.523396	0.409261	0.638306	0.263449	0	0	0	0	0	0	0	0.0753556
AAEL000947		68.5553	112.198	68.7305	65.3644	61.0602	77.7729	77.0567	52.9992	67.3917	67.6458	49.8268	40.8369	66.924	235.444
AAEL000948		4.97242	4.77543	4.78656	3.69939	7.94784	4.43511	234.181	163.293	221.76	220.259	404.911	418.144	215.493	0
AAEL000949		27.9028	21.5066	31.898	36.6479	33.2481	36.6755	1.08146	1.56763	3.29747	2.8032	3.22574	2.01561	0.99114	6.02838
AAEL000950		59.0977	53.7387	90.077	85.8858	96.4422	92.9979	27.7706	25.1012	44.7597	50.4999	67.7833	94.3634	31.1225	38.2271
AAEL000951		559.337	711.366	636.609	516.237	610.086	597.64	535.941	276.472	550.804	607.335	758.272	925.192	458.236	463.071
AAEL000952		13.9974	17.7391	21.1472	19.7369	20.5197	19.0038	1.93925	1.64382	7.64673	8.20949	5.69957	5.53984	5.5539	6.44611
AAEL000953		11.8711	11.9319	6.30747	5.85743	6.71133	5.85387	20.5996	13.9013	13.1885	13.946	13.2692	19.128	7.03606	10.2199
AAEL000954		1.39068	1.23453	1.56262	1.26874	1.29667	1.3803	0.0482513	0.155237	0.237289	0.244651	0.322407	0.0812533	0	1.51205
AAEL000955		36.5296	32.5734	41.32	40.9406	41.9189	46.8135	15.6271	15.4604	15.191	14.4202	18.2126	23.6515	15.3104	11.8191
AAEL000956		25.6129	28.7142	41.1701	47.1089	41.5518	39.574	3.79639	1.25191	1.67007	2.14526	1.86671	1.70452	10.0962	21.335
AAEL000957		1.0921	0.718341	1.21466	1.65408	0.863889	1.94828	50.7133	66.9837	84.5499	86.3403	94.7204	65.8342	37.3805	0
AAEL000958		30.4509	29.9405	33.6044	32.6276	43.5954	39.1943	41.9274	23.3118	27.1112	32.9053	28.3755	20.5789	12.2831	17.4071
AAEL000959		0.305798	0.114966	0.303856	0.164932	0.295222	0.108669	0	0	0.0931651	0	0.0684421	0	0	0
AAEL000960		1.56838	1.72067	4.81919	3.92994	3.96542	3.87828	0.0740723	0	0.0728264	0.0746063	0	0	0	0.766234
AAEL000961		143.096	132.826	109.9	41.9677	106.845	52.1245	0.0726186	0.011314	0.0158629	0.0778886	0.209886	0.0858412	0	5.03656
AAEL000962		0.800414	0.587721	1.07784	0.926235	0.869982	0.811926	0.127399	0	0.0479728	0.0494908	0.116708	0	0	0
AAEL000963		62.1298	53.1784	67.2899	48.0517	70.8394	64.4888	40.9052	14.5681	27.0297	31.0181	44.9409	59.75	18.477	31.3813
AAEL000964		5.10981	6.75269	8.80172	7.64649	7.67473	8.78132	4.97294	3.92414	5.65161	5.23486	5.5497	7.17409	1.45457	5.12522
AAEL000965		16.7055	19.1335	24.8849	23.7836	23.4207	24.4805	6.4835	7.30589	12.617	13.6825	8.73922	8.14989	3.52443	4.71683
AAEL000966		1.86551	2.02382	1.58267	1.90199	3.44302	1.53115	0	0	0	0	0	0	0	0
AAEL000967		7.5816	5.75701	8.72149	6.15303	8.39917	6.49427	5.54891	13.9797	19.6334	18.3768	30.8263	8.46464	12.6863	0
AAEL000968		0.371459	0.2314	0.484906	2.17949	0.545441	0.839396	0	0	0	0	0	0	0	0
AAEL000969		37.0833	15.7392	28.1288	32.4159	22.4994	33.4609	1.07173	1.69804	4.30838	6.81799	4.19514	2.7132	6.46749	0.41098
AAEL000970		49.3696	29.1835	55.4681	50.4891	54.4691	52.6477	1.11919	2.68237	6.3768	9.44142	7.12045	4.66749	3.44381	3.73278
AAEL000971		14.0024	8.90949	13.4003	13.9129	13.3318	11.1193	0	0.0749896	0.0380265	0.0773385	0.118974	0.0386963	0	0.557276
AAEL000972		0.616149	0.404738	0.372239	0.811971	0.431512	0.986964	0	0	0.187852	0.0642493	0.0567211	0	0	0
AAEL000973		25.1969	34.6385	28.9143	24.3117	29.4933	26.8795	0.345821	0.0990637	0.457923	0.668594	0.7124	0.464434	0	2.38957
AAEL000974,AAEL000980		12.024	13.7897	15.9302	20.6477	14.6415	20.8681	0.844477	0.397315	0.724196	1.02546	0.949754	0.642668	0	6.34615
AAEL000975		1.15294	1.98023	1.86873	0.682414	1.63464	0.723673	1.26328	0.67952	1.76157	1.03886	1.51051	1.45738	0	5.77357
AAEL000976		0.132107	0.0996152	0.248868	0.131556	0.227599	0.160227	0.0233561	0.0261683	0.0807415	0.331932	0.133019	0.407979	0	0
AAEL000977		88.8152	59.8899	67.5677	111.233	75.6902	73.9143	27.8684	56.8866	76.7319	70.4093	40.5871	27.0291	18.5942	8.41258
AAEL000978		33.0249	20.0419	30.4684	27.9561	31.0933	27.1309	2.63517	3.31777	13.5368	13.7063	13.4141	20.3422	9.13464	8.24928
AAEL000979		0.15801	0.188637	0.403659	0.745107	0.462909	0.610506	0.108922	0	0.146587	0	0.156943	0.0908818	0	0
AAEL000981		20.4018	17.4304	27.238	23.6522	26.9356	26.7566	2.95002	3.31838	6.17176	6.14005	6.7072	6.67703	4.20897	5.59487
AAEL000982	MED7_AEDAE	17.0895	22.225	25.2587	20.8533	25.3912	29.0074	8.0313	3.9302	7.03681	7.48564	7.73806	9.87571	3.57398	10.5424
AAEL000983		17.9284	28.9475	36.6693	35.2821	31.8819	38.1485	20.375	12.8642	23.4603	22.513	21.3586	15.2129	19.1899	22.1332
AAEL000984		25.1139	23.7222	35.0723	34.5672	32.6292	31.9697	0.263801	0.329118	0.663125	0.578877	0.877768	0.40079	0.682087	2.22628
AAEL000985		34.6601	44.4244	50.9331	54.5897	49.8336	54.027	36.5397	56.5567	43.5604	43.1803	32.309	28.3185	14.7033	27.4965
AAEL000986		117.665	128.724	127.725	180.8	125.944	143.993	133.774	89.551	148.272	151.479	100.837	96.5207	55.6628	77.8558
AAEL000987		2719.4	2905.8	2589.5	1985.24	2809.78	2246.32	2211.32	1043.05	2278.9	2656.69	3448.03	5442.77	2355.06	1826.49
AAEL000988		9.44457	10.6242	11.2191	10.1473	11.1958	9.09174	3.78299	3.96651	9.28197	10.3529	7.99187	8.61743	5.83731	7.5718
AAEL000989		1.7146	0.717583	1.3723	0.446764	0.331853	0.141532	0	0.274785	0.697046	0.351915	1.84168	0	0	0
AAEL000990		10.185	8.92582	11.7965	11.9412	13.3194	13.3904	1.06832	0.856702	1.32692	2.0101	2.56004	1.92579	2.16157	2.48133
AAEL000991		0.0792936	0.122634	0.325401	0.173553	0.615111	0.133547	0.18421	0.079148	0.0665847	0.411918	0.18732	0.316831	0	0
AAEL000992,AAEL001002		3.07009	3.03921	5.42205	7.14106	6.36042	4.78848	4.17202	3.5076	20.1354	16.1285	27.6804	16.6047	6.34729	8.38959
AAEL000993		18.3834	12.1562	9.72155	6.48517	10.8531	6.23305	3.12357	5.50087	6.2597	7.85019	8.74558	4.55448	4.52553	4.12674
AAEL000994		30.9765	23.6962	36.0759	21.4346	37.8957	23.2201	5.79678	12.2669	15.9444	20.7349	21.4907	12.7146	8.66706	3.34097
AAEL000995		6.58923	11.3556	19.6003	11.0559	16.9891	18.1605	0.237853	1.00056	0	0.287232	0.22557	0.254948	0	0.318
AAEL000996		29.9691	23.574	33.5328	31.3832	35.6333	28.7962	4.51059	3.26301	11.3514	8.75058	6.13216	6.91366	2.38842	7.90452
AAEL000997		0.132347	0.0998382	0.239867	0.112821	0.207861	0.151751	0.0233997	0.026211	0.0809085	0.264558	0.133276	0.408544	0	0
AAEL000998		5.96825	7.71229	6.39362	9.45661	7.97283	6.4622	1.17226	1.45072	1.10831	1.31054	0.137425	0.921145	3.02275	1.50764
AAEL000999		84.6649	106.264	154.209	191.294	159.725	187.019	0.883279	0.728559	0.870935	1.31884	2.3411	1.87831	0.730814	9.50486
AAEL001000		8.68974	9.23939	13.9008	11.3448	13.9364	14.8931	2.37909	3.25472	5.53199	5.47682	3.30376	4.27919	3.16828	7.23862
AAEL001001		9.05177	9.43733	11.1262	11.0279	13.0243	13.257	1.39839	0.41232	1.50738	1.97398	1.0541	1.54079	0.881703	2.79107
AAEL001003		0.132973	0.100156	0.207816	0.0943567	0.201943	0.140503	0.0234767	0.026366	0.0665929	0.26624	0.121807	0.410576	0	0
AAEL001004		90.2799	103.091	143.546	119.2	146.803	140.098	12.4892	9.66096	15.2866	15.0463	14.9241	17.655	12.3319	14.8458
AAEL001005		284.231	250.645	162.78	143.813	162.137	173.157	189.145	147.176	134.192	118.755	117.368	141.549	253.993	342.873
AAEL001006		76.3588	62.5638	100.414	103.655	92.6295	114.204	4.91198	9.51999	11.823	15.0828	11.3925	11.7534	7.88288	5.69222
AAEL001007		35.1779	32.8661	50.2656	46.6187	49.2067	48.6381	10.2542	9.57723	23.1242	20.5231	25.0543	12.8745	12.9087	16.3528
AAEL001008		9.73708	9.9062	12.0348	12.0807	11.8548	12.7247	6.18461	3.39829	4.93707	4.59366	5.49511	6.42969	4.34123	7.66875
AAEL001009		43.4021	31.5571	52.9362	53.8953	54.4077	52.1116	0.546229	2.1599	2.62084	5.55659	7.26024	2.00898	1.06765	3.13824
AAEL001010		0	0	0.0379079	0	0.119024	0.101628	0	0	0	0	0	0	0	0
AAEL001011		8.15631	11.487	11.6655	13.3599	12.9132	12.932	2.01618	1.71718	4.44458	4.11668	2.59574	4.71254	3.15818	2.9417
AAEL001012		0	0	0.100759	0	0	0	0.087405	0	0	0	0	0	0	0
AAEL001013		19.0007	26.2245	30.1336	23.3039	29.1265	30.9532	20.0066	14.1681	16.0764	15.8561	20.8043	27.328	10.9367	26.5024
AAEL001014		12.0193	17.8984	19.7828	16.4539	19.8091	20.5107	5.9489	3.79831	7.12734	5.74202	6.38583	7.65802	2.8341	5.19155
AAEL001015		0.642026	0.420923	0.790218	0.757424	1.00206	0.420794	0	0	0	0	0	0	0	0.111924
AAEL001016		30.0948	41.1468	42.3438	49.43	41.4163	46.3604	2.38126	1.59947	5.6216	5.81645	5.84033	5.24292	4.66114	3.41372
AAEL001017		23.2801	20.5458	32.765	32.8696	33.0442	32.1617	0.575082	1.64027	2.81094	4.51796	4.1602	2.16873	8.96711	13.1032
AAEL001018		0.239956	0.283224	0.560595	0.124375	0.810133	0.322222	0	0	0	0	0	0	0	0
AAEL001019		10.6678	11.7119	16.3112	12.7879	15.6329	14.6688	0.651347	1.14407	2.97515	2.18219	2.32046	2.60453	1.9374	6.99103
AAEL001020		76.7691	65.9644	60.4904	60.1893	57.8305	67.9657	75.0592	37.6537	5.14877	5.74215	4.73381	6.53648	14.6597	25.0915
AAEL001021		0	0.0187531	0	0	0	0.0202952	0	0.0830488	0	0	0.0383254	0	0	0
AAEL001022		74.1314	46.7285	29.1352	36.0927	30.5554	37.0376	79.8288	44.429	34.7895	39.3346	24.3479	44.6252	18.1059	45.1539
AAEL001023		0.429134	0.585652	0.576239	0.721706	0.490043	0.696756	0.370346	0.32137	0.481228	0.548921	0.373955	0.260158	0.707771	0.276391
AAEL001024		22.2289	22.9001	29.1018	28.4872	27.7293	29.7628	5.83722	5.16066	10.736	9.03017	6.25665	7.04158	1.69085	3.43948
AAEL001025		0.0625721	0.130028	0.612249	0.116623	0.0733027	0.116463	0	0	0	0	0	0	0	0
AAEL001026		0.278582	0.101249	0.300166	0.0673122	0.3945	0.199784	0.0847771	0	0	0.0813263	0.0674005	0.147169	0	0.64475
AAEL001027		0.158471	0.278489	0.457477	0.241509	0.611703	0.09565	0.452685	0	0.544392	0.666616	0.612754	0.0421343	0	0
AAEL001028		0	0.0290135	0.0636807	0	0	0	0	0	0	0	0	0	0	0
AAEL001029		29.3557	31.7559	35.3922	35.3056	37.5759	41.1981	2.03492	1.85035	4.02031	3.41001	3.22714	4.36659	3.4991	3.87969
AAEL001030		33.8571	33.7148	35.3708	46.6273	38.4157	46.0302	30.8512	19.5845	14.648	14.0427	13.6248	15.7565	12.5888	19.1965
AAEL001031		5.5866	2.73171	6.80971	9.39531	7.09668	5.40016	0.0636187	0	0	0.0533042	0.046707	0.162009	5.7627	9.66105
AAEL001032		34.6401	28.9452	46.4425	42.5612	49.3564	40.7353	2.95463	3.66636	13.0915	15.0979	14.2787	10.41	8.07583	6.76439
AAEL001033		12.8782	19.0732	21.0039	17.6985	20.4571	22.3272	7.76466	1.93821	5.22085	4.50437	5.00001	4.89246	9.47142	7.15702
AAEL001034		1.11843	0.600049	1.06942	0.630964	0.878263	0.991733	0	0.0834116	0.102138	0.0872702	0.176406	0.0193652	0	0.0984481
AAEL001035		0	0	0.0542874	0.0522882	0.0573405	0	0	0	0	0	0	0	0	0
AAEL001036		9.60556	9.58849	12.9489	8.5224	12.0545	8.32311	1.30953	2.69636	7.10908	8.1237	5.27645	4.53281	3.26853	2.25764
AAEL001037		36.9228	24.6445	35.5012	37.3104	36.5236	32.8572	3.02184	5.54756	17.5096	20.6044	15.537	24.4479	7.55005	5.69321
AAEL001038		8.85817	18.0802	20.8273	23.5027	21.3996	25.7816	2.29461	1.62541	2.58258	1.37246	2.05723	2.4666	0.855789	4.30137
AAEL001039		14.8089	20.5122	20.9495	23.6978	20.8866	23.8825	7.10428	4.04773	6.9291	7.10462	5.0474	6.61426	3.13941	4.70355
AAEL001040		0.035596	0.00389331	0.0156816	0.00626804	0.00834881	0.00305267	0.0315508	0.0124422	0.00804935	0.0165976	0.00698016	0	0	0
AAEL001041		54.143	44.9799	59.8599	66.5509	56.2349	63.1568	30.3249	35.3548	42.507	41.1662	46.673	32.4087	38.1996	45.2168
AAEL001042		1.46214	1.57774	0.165594	0.316857	0.0349673	0.891269	0.34064	1.06603	0	0	0	0	0	0.565484
AAEL001043		2.61894	2.84938	6.6276	5.49376	3.83033	5.8595	1.27159	1.56633	1.35991	2.08936	0.856564	1.15589	0	3.39884
AAEL001044		57.6338	69.0825	73.7285	76.4575	70.5162	74.9372	31.4864	35.985	67.2096	72.1527	60.6255	61.97	28.5885	26.0202
AAEL001045		0.187071	0	0.0916221	0.077763	0.220838	0.0800887	0	0	0	0	0	0	0	0
AAEL001046		12.6335	7.2714	6.04736	5.04547	6.15389	4.11495	12.4349	11.202	20.6495	16.7189	21.5067	13.5405	4.12257	6.77544
AAEL001047		107.794	91.948	69.8197	98.4224	70.8838	64.9393	33.7935	25.7637	33.792	34.2931	20.6653	23.7062	4.25868	25.2865
AAEL001048		24.3042	26.8093	30.945	37.1502	30.7094	39.4005	15.711	10.394	15.9838	14.4489	27.7146	26.0604	10.2044	14.8958
AAEL001049		0.332657	0.195964	0.633563	0.287921	0.441345	0.661151	0	0	0	0	0	0	0	0
AAEL001050		0.931046	0.739434	1.58769	1.26641	1.6609	1.52571	0.0536509	0.0187311	0.118591	0.024245	0.059393	0.0933489	0.603084	0.398525
AAEL001051		0	0	0.0111776	0	0.0150224	0	0	0	0	0	0	0	0	0
AAEL001052		120.748	150.977	122.431	120.049	119.65	131.269	44.4454	32.107	71.5868	70.2989	37.9942	47.5241	17.5572	21.4528
AAEL001053		0.323566	0.421451	0.466237	0.444589	0.465603	0.376744	0.0767017	0	0	0	0.0277369	0	0	0
AAEL001054	GSTD4	1.05939	0.791161	0.788588	1.46171	0.907031	2.12612	6.67146	3.12356	3.90553	13.8338	3.8598	23.4431	0	0
AAEL001055		0.113367	0.0343	0.163398	0.0512922	0.214896	0.118675	0	0	0	0	0	0	0	0.299083
AAEL001056		31.9329	24.2543	31.9707	35.4584	30.0466	29.0596	6.24457	8.93172	15.8214	13.8415	11.8843	9.10093	10.8988	15.9106
AAEL001057		0	0	0	0	0	0	0	0	0	0	0	0	0	0
AAEL001058		13.8954	13.0096	15.2331	16.7241	15.194	18.1144	6.67354	4.85262	5.25943	4.46433	5.0505	6.81901	7.13619	10.2596
AAEL001059	GSTD3	0.653271	0.33202	0.402846	0.23462	0.191284	1.43891	0	0.0744761	0	0.185321	0	0.438898	0	0
AAEL001060		0.686508	0.748165	1.98801	0.858588	2.01443	1.24049	0.411804	2.39165	2.73381	4.6713	5.35393	1.32826	0	1.10238
AAEL001061	GSTD1	820.779	994.821	1271.27	1529.53	1224.23	1818.42	99.1312	34.3695	104.489	102.023	94.0403	201.444	249.415	461.443
AAEL001062		1.7496	1.44031	2.48358	1.62603	4.04535	2.56201	2.7261	0.914657	4.82953	3.12056	24.1218	11.8652	23.1649	26.5305
AAEL001063		0	0	0	0	0	0	0	0	0	0	0	0	0	0
AAEL001064		0	0	0	0.0126782	0.0247648	0	0	0	0	0	0	0	0	0
AAEL001065		9.21232	15.6954	12.2668	7.33538	12.0189	10.3413	15.2054	9.41341	10.1305	8.01398	10.4218	8.2687	27.0652	20.7773
AAEL001066		18.8632	17.5686	21.2868	20.3267	20.8647	21.0634	10.1248	5.41419	11.8105	10.7887	9.85234	11.3411	8.8029	13.4653
AAEL001067		0.504801	0.458516	0.510198	0.68146	0.347723	0.512903	0	0	0	0	0	0	0	0
AAEL001068		4.23107	2.93417	3.07082	3.68109	2.17558	2.65208	0.154294	0.0447509	0.61137	0.504939	0.34037	0.434941	0	0
AAEL001069		30.5241	26.5294	40.5339	36.986	39.8649	39.1154	11.6407	8.6581	19.1255	15.8641	19.2548	11.9052	12.797	12.0676	histone deacetylase
AAEL001070		0.0562001	0.0041783	0.0122174	0.00313683	0.00410493	0.00329665	0.034229	0.0133667	0	0.017939	0.00752062	0	0	0
AAEL001071	GSTD5	3.8361	3.93507	4.31839	5.10951	4.49469	5.4502	6.40175	4.77072	6.76271	4.99008	3.81003	5.75365	1.93472	2.92714
AAEL001072		0	0	0.0276814	0	0.0292898	0	0	0	0	0	0	0	0	10.7504
AAEL001073		0.306203	0.173815	0.217525	0.220699	0.230014	0.187578	0.0918424	0.0599127	0.0996786	0	0.185874	0	0	0
AAEL001074		2.45638	2.05954	3.30113	2.84717	3.12657	3.28931	0.0541708	0.114746	0.283016	0.0796182	0.370854	0.491883	0	0
AAEL001075		2.14603	1.29069	2.33516	2.49409	2.00886	3.07586	0	0	0	0.439844	0.215735	0	0	0
AAEL001076		0	0	0.0240211	0.0241157	0	0	0	0	0	0	0	0	0	0
AAEL001077	CLIPB46	10.5278	4.66213	19.5362	10.2374	19.5848	24.1747	0.411136	1.0602	0.672614	0.598243	1.85883	1.03276	4.53986	15.5794
AAEL001078	GSTD2	0.727972	0.21013	0.171262	0.279361	0.298877	0.404113	0.219271	0.0880784	0.278194	0.285141	0.426616	0.236568	2.70108	2.87228
AAEL001079		4.07644	3.9131	7.40822	5.39777	7.41884	5.71354	0.0635484	0.0480326	0.121257	0.153306	0.266975	0.0816199	0	1.06333
AAEL001080		9.6461	12.2498	12.933	11.1579	13.3503	12.5414	3.40628	2.19449	8.10701	6.32364	5.37626	6.58609	1.15215	9.53059
AAEL001081		0	0.0232242	0	0.0134205	0.026346	0.0357735	0	0	0	0	0	0	0	0
AAEL001082		257.63	162.97	290.21	251.509	303.75	168.939	1.98017	1.33607	1.45908	2.00014	2.31188	1.37825	14.6056	22.9576
AAEL001083		0	0	0	0	0	0	0	0	0	0	0	0	0	0
AAEL001084	CLIPB21	3.62864	1.5496	4.69839	3.06924	4.91427	6.55538	0.22858	0.063161	0.577734	0.321328	0.846807	0.71191	2.42386	2.09761
AAEL001085		47.8857	51.0353	49.5266	56.0798	49.2056	64.3166	14.807	7.48196	25.2006	21.9769	18.3827	24.4906	18.9097	15.5295
AAEL001086		13.58	13.9933	16.5966	15.8468	18.379	19.2944	0.586484	0.745331	0.832901	1.06416	0.937989	1.67358	1.47981	5.14337
AAEL001087		57.0698	23.8362	25.644	43.858	28.7553	37.3101	1.93223	0.985691	3.98017	1.74169	3.77104	3.00124	4.35637	10.1619
AAEL001088		10.7126	15.1523	20.8807	20.6952	19.9599	19.1633	5.56016	4.35238	9.0193	10.8219	5.66709	3.78274	15.9207	21.7798
AAEL001089		19.974	34.4568	41.0149	40.3883	36.3776	39.8096	9.46954	10.7076	20.4367	21.4975	14.066	9.20057	2.36906	6.78222
AAEL001090	GSTD7	4.74043	4.31871	5.74243	3.48428	6.12832	7.00675	0	0	0	0	0	0.145849	0	1.35874
AAEL001091		58.2467	37.6955	36.8793	32.4357	38.0629	16.4251	4.90027	6.23308	22.3728	18.0321	14.4389	14.0934	14.4067	24.519
AAEL001092		34.979	34.4717	43.6742	43.2403	42.7169	38.8786	27.4407	17.3222	35.49	38.1442	37.3149	45.8194	15.9435	20.5431
AAEL001093		11.1747	10.6546	17.4023	22.9673	16.2665	22.903	0.126596	0.0918389	0.307233	0.185102	0.310686	0.347023	0.896051	1.68855
AAEL001094		28.0369	24.9134	30.3578	20.3964	31.2338	20.9025	5.3535	3.02102	10.1229	9.03864	11.1138	9.33878	30.2692	36.1603
AAEL001095		5.48728	11.2288	12.7115	14.3771	11.8839	11.5887	1.85263	2.81117	4.04828	3.37627	3.60826	5.41478	3.61469	0.226336
AAEL001096		0	0	0	0	0.0260897	0	0	0	0	0	0	0	0	10.3163
AAEL001097		5.78823	3.99581	6.29008	5.56416	6.22739	5.89701	0.414498	0.800805	1.23816	1.28981	2.06745	0.960654	0.939519	2.65454
AAEL001098		63.7264	40.3964	79.698	45.4105	73.0634	98.4964	5.06153	1.06672	22.1514	6.93307	34.4437	22.9093	24.8751	39.8919
AAEL001099		43.6598	30.8886	42.2161	49.6017	41.9161	46.4688	3.45881	4.39576	5.45548	4.46123	4.86635	3.55839	4.38213	11.7429
AAEL001100		187.143	122.884	15.8355	11.1268	10.3524	14.4311	937.488	504.723	9.19306	7.06752	14.4378	6.66537	16.0986	39.4768
AAEL001101		58.7314	38.24	51.9314	52.1764	51.8526	50.7957	10.2155	14.3679	26.5486	25.4702	33.6464	47.1518	16.6521	15.6196
AAEL001102		103.1	115.237	116.678	140.999	111.251	137.075	29.9256	22.4868	54.5576	58.3778	46.1505	43.1963	31.9137	69.123
AAEL001103		46.8642	63.3688	78.3513	76.2975	74.9171	81.951	26.7047	17.7045	33.1073	36.8782	35.7924	38.1488	12.9461	17.1622
AAEL001104		3.79713	3.67696	4.73935	3.34146	5.18383	3.82494	23.6762	16.8161	13.1739	12.8958	23.4405	18.6019	7.21161	4.58423
AAEL001105		16.8186	28.6257	29.7056	21.2319	27.5215	31.7367	10.1648	6.82167	5.89937	4.23372	4.52628	5.01439	9.04876	5.31326
AAEL001106		0.582358	0.568707	1.04951	0.94383	0.636636	0.386075	0.232329	0	0	0	0	0.133397	1.81788	0
AAEL001107		42.0848	49.0785	71.5187	76.0587	59.1841	59.2764	64.4836	155.427	313.528	260.453	169.342	94.6166	152.367	1.60609
AAEL001108		17.1628	18.5668	27.1225	19.4656	26.029	23.3508	0.0833831	0.0876047	0.54994	1.00903	0.684599	0.20364	3.96294	5.993
AAEL001109		37.5407	42.8474	44.2359	26.344	43.9525	38.0563	34.0073	9.13422	19.4412	23.3197	23.9936	24.0481	7.58526	16.5782
AAEL001110		2.81541	1.63377	4.65996	4.85822	4.39933	4.31249	0.0383622	0.0297968	0.0368346	0	0	0	0	1.61035
AAEL001111		13.1645	20.3403	24.5996	27.3763	25.0697	29.0248	1.09784	1.39382	2.87202	2.39353	1.54834	2.6828	0	0.652728
AAEL001112		26.5044	28.0178	32.9613	31.0879	31.4161	31.2649	8.01118	7.42511	7.67232	8.75139	8.37565	8.92372	4.64003	4.90135
AAEL001113		180.434	182.769	180.677	176.047	179.459	148.793	391.22	366.859	678.439	706.408	514.685	573.64	249.709	172.589
AAEL001114		12.3653	10.594	16.6672	14.3285	15.782	15.1583	4.12857	4.72934	8.58608	9.55786	9.60927	8.93728	10.3036	18.9177
AAEL001115		0.11498	0.134488	0.251345	0.468321	0.302892	0.320801	0	0	0	0	0	0	0	0
AAEL001116		1.54953	0.854564	1.11042	0.837707	0.9006	0.631476	0.335778	0.794392	1.4733	1.7967	2.57348	0.780238	0	0.406045
AAEL001117		1.65525	1.36513	1.19974	0.995866	1.22236	1.47915	0.0907652	0.186096	0.341828	0.437457	0.589264	0.289494	0	0
AAEL001118		0.0154163	0.00718885	0.0396273	0.127894	0.058366	0.0354581	0	0	0	0	0	0	0	0
AAEL001119		11.8407	10.3516	19.6456	16.111	19.7598	16.5588	2.05729	1.90607	1.98737	1.83886	1.9378	1.32642	2.90055	1.97352
AAEL001120		15.3187	11.351	20.321	21.93	16.126	19.7246	0	0.222338	0.46781	0.471495	0.624011	0.266762	3.00672	4.2104
AAEL001121		13.5994	10.636	17.2714	14.2574	15.106	13.7288	27.9654	42.4993	71.3938	74.9759	62.6371	44.8254	61.1478	60.2626
AAEL001122		1.51384	1.45706	1.32491	1.27427	0.938847	0.9473	34.5712	34.4867	93.5099	90.623	56.9727	61.3427	23.4785	9.36524
AAEL001123		0.0230917	0.0200683	0.0448877	0.0998516	0.152717	0.0410339	0.0242584	0	0	0	0	0	0	0
AAEL001124		12.853	14.4285	16.1812	14.5454	14.9422	13.1933	6.30161	4.98743	4.82629	5.25882	5.4357	4.18977	3.54556	5.48697
AAEL001125		1.50437	1.23797	1.45046	1.55521	1.22217	1.85245	0.613583	0.771584	2.02018	2.04521	1.94748	1.67238	0.362677	1.06027
AAEL001126		86.1171	86.734	129.345	122.584	128.316	124.787	13.9992	13.7937	32.0699	33.7953	30.4457	28.0377	17.4612	15.852
AAEL001127		6.07464	3.48853	4.70496	4.78504	5.43303	4.768	0	0	0.116584	0.0606024	0.199659	0	0	0.596121
AAEL001128		24.9611	15.0339	20.8142	24.5882	18.6209	16.9036	0.519901	0.166553	1.47191	1.41201	1.13038	0.787564	7.58274	11.2484
AAEL001129		59.7222	57.1705	83.8066	91.9703	88.9483	81.656	5.59571	6.07588	11.3531	12.2002	10.5587	13.4235	4.40468	10.3805
AAEL001130		0.0473356	0.0150268	0.11493	0.17836	0.0860029	0.0863154	0	0	0	0.146497	0	0.209621	0	0
AAEL001131		8.35525	7.44993	9.16888	10.9078	9.54637	12.1746	2.23821	1.54245	0.829983	1.06011	1.83441	1.49626	3.28759	7.20538
AAEL001132		32.225	31.2345	37.82	40.8422	36.5603	40.4324	25.7847	20.4933	18.1144	15.5877	16.2757	16.3486	16.2311	29.1489
AAEL001133		11.2702	12.1245	13.7687	17.1155	17.7331	19.1844	3.13673	2.33269	3.42038	3.16688	4.58582	3.3076	2.17895	0.922196
AAEL001134	MMSA_AEDAE	259.782	189.52	83.5311	64.8383	82.1875	72.4252	52.522	28.9116	52.6067	44.1575	52.2768	61.7069	25.3682	29.366
AAEL001135		8.68444	8.12373	19.9986	10.9279	19.5298	14.8619	0.628798	0.858558	0.824265	2.71099	2.20446	0.840123	2.69973	3.53475
AAEL001136		106.714	82.4154	97.7639	97.9652	91.2422	76.4583	5.3471	4.74434	9.28847	8.62196	15.1398	5.49662	0	7.29261
AAEL001137		0.124077	0.0282232	0.0761073	0.0349754	0.0800348	0.0783386	0	0	0	0.0405287	0.0896344	0	0.834262	0
AAEL001138		0.20156	1.27691	1.96226	4.40893	1.03956	2.40134	0	0.590902	0.253177	0	0	0	0	0
AAEL001139		0.993159	0.292295	1.64859	0.908016	1.90071	0.828676	0.0211656	0	0	0.0416407	0	0.0376909	0	0.0982575
AAEL001140		0.37344	0.395245	0.461892	0.363928	0.46276	0.64852	0.089208	0	0	0	0	0	0	0
AAEL001141		40.1825	31.5947	55.0598	52.1661	55.5651	47.2488	5.32435	9.45441	20.3753	22.0103	18.3923	16.3719	13.2158	13.3417
AAEL001142		15.9309	19.0729	27.3445	28.3778	27.5091	28.1357	0.88957	1.32488	1.38321	2.4393	2.16596	1.11068	1.37344	5.42449
AAEL001143		4.2821	4.41846	3.27608	7.25766	3.31946	4.00845	0.363004	0.707125	0.580363	0.184297	0.178031	0.30373	1.28844	4.73603
AAEL001144		8.9617	10.303	12.8836	14.5604	13.1892	12.5034	5.40103	6.33669	4.93529	5.99146	5.07252	4.41164	2.40231	4.99848
AAEL001145		9.61518	11.0345	15.2876	19.5509	15.0571	16.8141	3.45818	4.53753	10.8065	9.53403	12.7375	6.18313	8.3309	4.79302
AAEL001146		1.43264	1.26361	1.95134	3.22803	2.15111	2.78675	10.4439	8.66028	10.9829	7.88973	5.71608	8.85731	5.93696	13.5233
AAEL001147		48.1364	34.2354	54.304	38.5667	55.4496	37.4791	0.961875	2.61602	5.03827	5.86682	6.74764	3.86613	4.04026	2.66287
AAEL001148		1.04947	0.66774	1.09763	1.10253	1.16499	0.838937	0	0.12699	0	0	0.0434423	0	0	0
AAEL001149		0.929471	0.63577	1.99324	0.90441	1.67436	0.845735	0.303485	0.417288	0.980076	0.935871	1.15823	0.154292	1.39986	1.93655
AAEL001150		11.2484	11.5213	18.302	19.8919	20.5057	19.796	1.5211	3.92036	8.17439	8.88017	11.774	4.41663	2.51018	0
AAEL001151		15.6706	20.5755	23.895	18.4736	22.9987	20.6091	12.0469	10.0984	21.1548	24.4968	21.3322	19.9969	97.0922	174.576
AAEL001152		18.3422	16.6841	23.6084	39.5731	25.9781	35.9147	22.3578	19.5281	20.2837	20.1955	18.5668	23.3918	9.58285	16.7059
AAEL001153		0	0	0.0470838	0	0.0247737	0	0	0	0	0.115261	0	0.0498661	0	0
AAEL001154		28.7654	25.4924	29.0284	26.7079	30.7721	33.8365	15.8038	10.068	14.3206	16.2102	19.9601	23.6143	13.9277	10.3013
AAEL001155		6.09442	8.09063	10.2815	7.93214	10.0329	8.74757	1.32563	1.86434	1.80345	2.15179	1.28896	1.3616	2.91549	6.17918
AAEL001156		2.30621	5.37826	4.69539	3.51104	4.67183	5.84279	0	0	0.0835675	0.0876684	0	0.142431	0	0
AAEL001157		12.0276	11.5371	15.4618	17.1595	15.7645	16.6615	3.07743	2.13794	3.74311	3.09228	4.06327	2.728	0.99523	4.41201
AAEL001158		133.124	127.357	120.748	109.55	125.353	134.227	19.9051	14.7457	6.82476	5.22809	3.61094	6.22837	10.0731	34.2409
AAEL001159		15.4228	22.1153	24.3707	23.5107	23.3704	18.4677	25.5125	35.6566	40.5999	36.2805	27.4947	22.5333	10.667	26.4869
AAEL001160		8.0927	9.4894	13.6404	14.1541	13.6013	13.7451	1.13789	1.12457	1.57029	1.56502	1.57754	1.48787	0.772337	1.47629
AAEL001161		0.0914075	0.028693	0.063815	0.0527033	0.0840386	0.0481735	0.0475743	0	0.145908	0.0368813	0	0	1.57282	0.577044
AAEL001162		5.3917	9.18099	9.51778	13.056	9.00242	17.3802	0.639283	0.54088	0.578986	1.36809	1.10448	1.44382	0	1.50941
AAEL001163		7.63603	5.65332	7.62982	5.9021	6.84423	6.37127	0.766419	0.728293	0.934958	1.41438	0.328244	0.495855	0.799276	1.92247
AAEL001164		115.491	106.405	100.638	107.088	91.7873	101.397	96.5051	64.3323	83.504	82.7164	65.3849	77.4826	53.8215	39.313
AAEL001165		31.5058	28.0396	47.4783	46.9353	48.9264	48.3513	0.7892	3.43814	3.49178	5.60921	7.1506	3.2778	3.24164	3.36491	JAK STAT signaling pathway*
AAEL001166		27.3068	30.7013	38.1902	40.8551	39.5393	40.9521	9.93204	8.52579	10.3237	9.81963	14.2551	13.5331	11.1941	14.8802
AAEL001167		2.36706	3.57491	4.44069	2.89694	3.68111	2.26193	1.47726	1.08899	0.496888	0.633137	0.632104	0.239329	0.615496	1.04002
AAEL001168		0.492466	0.121154	0.445771	0.405584	0.436101	0.34945	0	0	0	0	0.0616181	0	0	0
AAEL001169	BOP1_AEDAE	38.8367	38.8156	52.3187	54.55	52.5351	54.4482	3.75293	6.91333	19.8912	19.5359	13.2042	13.4152	6.13724	11.3824
AAEL001170		10.1861	14.254	17.2879	21.4744	20.7445	20.856	4.03701	3.40125	4.59705	4.02176	3.77974	3.94661	5.45496	6.50467
AAEL001171		31.1123	32.9433	53.297	48.3934	49.8431	47.7444	3.73953	3.37295	21.0513	19.7531	16.0837	14.0162	5.10815	7.40415
AAEL001172		5.09121	5.18713	6.18375	6.93352	5.26562	7.26374	2.60353	1.90531	3.92299	4.00706	2.99474	4.17135	1.39813	6.54258
AAEL001173		11.2341	9.9381	9.35696	10.3478	10.5681	11.1721	6.4505	6.23839	5.75788	5.72674	5.30136	6.526	3.64215	7.73646
AAEL001174		0.0302244	0.0266997	0.116533	0	0.0919759	0.057139	0.0352414	0	0	0.259052	0.0545743	0.0309934	0	0
AAEL001175		18.3732	24.1782	28.3907	30.2945	28.561	34.7667	1.93366	1.86038	2.51922	2.84141	2.46078	2.16604	2.95019	5.99181
AAEL001176		65.6416	52.487	77.6986	78.8991	73.9751	58.5534	52.4027	60.6688	81.8239	80.6975	31.2744	23.6768	7.87994	34.3131
AAEL001177		22.8364	37.4073	33.6135	30.5148	32.4284	35.2603	19.2847	12.4536	26.5687	23.4609	17.3598	18.786	18.569	14.8985
AAEL001178		0.90752	0.861377	0.66019	0.525668	0.532599	0.546732	0	0	0.147321	0	0	0	0	0
AAEL001179		0.762042	0.497553	0.890616	1.55743	1.15714	0.865356	0.0748269	0.377637	0.897153	0.852622	0.485675	0	0	0
AAEL001180		0.338375	0.789223	1.38782	0.938518	1.2805	0.668322	3.01186	3.20749	2.35668	0.989336	3.30742	1.7191	0	0
AAEL001181		0.830676	0.843635	1.95896	1.2017	1.89853	1.1454	0	0.183516	0	0	0.03721	0	0	0
AAEL001182		18.1948	23.6063	29.7658	30.5626	26.5994	29.43	9.60307	9.7146	12.9746	13.3692	11.8944	10.1293	14.1054	18.9029
AAEL001183		23.5137	17.7496	20.5162	29.2948	22.437	24.8941	7.72381	5.78311	8.84843	8.54685	5.64728	6.80385	3.34089	8.29018
AAEL001184		6.15708	4.42392	7.85978	5.60454	6.45444	4.36613	0.148554	0.0828445	0.236981	0.137081	0.254686	0.112776	2.46228	4.41213
AAEL001185		16.0368	21.5198	21.1729	21.8692	22.4552	24.2156	6.35365	5.50601	12.6298	10.8666	7.22831	7.68779	10.0743	9.42393
AAEL001186		6.48683	7.60683	5.97134	6.07584	5.04568	5.72087	12.8143	9.64967	7.26555	7.03716	8.48307	6.8281	3.01881	1.9745
AAEL001187		33.3584	51.6225	65.4323	59.848	65.9611	67.4698	7.42631	6.03261	12.4634	12.0101	10.5402	10.3914	8.22541	7.0957
AAEL001188		36.2202	35.6638	54.24	54.8127	49.1687	62.8626	10.9114	12.4939	11.0964	11.7276	12.2524	8.58936	4.82788	11.4492
AAEL001189		0.107178	0	0.158662	0	0.278826	0	0.133496	0.206332	0	0.06692	0.249698	0	0	0
AAEL001190		21.9944	31.0789	32.9477	33.4921	34.0026	36.4571	23.4827	17.0467	15.0133	15.0622	23.394	18.3241	10.1418	17.9142
AAEL001191		11.8444	14.9972	16.0895	20.0396	16.7043	20.7468	12.6866	20.4037	14.8812	15.3242	10.3347	10.5288	5.06715	14.5616
AAEL001192		3.04323	5.79206	8.7921	8.16776	9.49514	8.44704	2.71768	1.36764	1.90224	2.41163	1.76383	2.20153	0	2.27551
AAEL001193		0.16974	0.243159	1.90794	0.703651	1.43031	0.525052	0	0.0745923	0.287451	0.290465	0	0.259017	0	0
AAEL001194		431.103	79.409	154.057	198.691	145.393	120.055	30.6654	18.3892	23.6219	17.9501	44.6186	16.1127	32.8462	44.1069
AAEL001195		0.301153	0.438117	0.300687	0.343656	0.372773	0.302666	0.109124	0.242873	0.290055	0.565693	0.597478	0	0	0.0901305
AAEL001196		0.404692	0.280533	0.64472	0.139227	0.742068	0.333881	0	0	0	0	0	0	0	0.0797828
AAEL001197		0.492608	1.11031	1.1453	1.28445	1.31896	1.66538	0.696579	0.25181	0.99463	0.547449	0.789055	0.393991	0	0
AAEL001198		24.4668	24.0039	34.788	48.9045	38.2636	36.8293	4.24164	8.40412	10.3686	10.6324	9.41648	8.51823	10.5435	9.6383
AAEL001199		17.795	20.1586	23.4276	19.1898	23.7419	24.1761	2.94158	2.1947	2.96345	3.02434	2.99535	2.40411	0	3.62385
AAEL001200		8.4035	10.8613	13.7351	14.2697	14.3348	13.6727	3.10509	3.94305	4.00433	5.69906	4.62969	3.30233	0	5.26763
AAEL001201		15.1332	13.5216	17.443	12.6233	16.7776	14.4148	6.57596	8.08746	12.6883	11.5702	9.59884	10.9489	11.1006	5.99779
AAEL001202		8.61133	9.58747	10.2191	6.80105	10.0173	10.0321	5.86729	2.6663	4.63726	4.07972	4.53675	6.85674	4.20935	2.94031
AAEL001203		1.62324	1.40916	2.54963	2.20751	2.68493	2.58742	0.0708499	0.161451	0.168882	0.204429	0.346437	0.275221	0	1.61895
AAEL001204		86.3275	90.7986	115.269	115.848	119.96	125.381	63.1886	66.532	51.4818	50.8452	27.5688	27.0003	10.596	27.6347
AAEL001205		25.4852	23.6566	37.0514	33.0287	37.5078	33.6395	18.839	25.0623	20.4456	21.1719	26.5644	14.2707	19.3116	18.5623
AAEL001206		129.976	136.684	150.479	141.963	144.987	136.642	73.8679	70.7543	126.823	131.645	129.725	116.089	89.8736	106.534
AAEL001207	AAEL801229	9.73206	6.87616	10.3436	9.44292	11.55	9.65926	0.721624	0.975298	1.12921	0.66929	0.766869	1.18715	0	2.71646
AAEL001208		3.91109	3.54839	3.99689	2.54318	3.93789	4.56866	0.330773	0.2291	0.645346	0.602777	1.1392	0	0	0
AAEL001209		62.5552	62.4211	62.8026	76.985	59.8753	75.8275	62.0467	57.5694	146.224	144.547	91.8248	168.721	80.6078	103.662
AAEL001210	AAEL801231	101.897	108.88	105.057	84.8478	96.9149	81.6749	83.1207	34.8143	55.7497	56.8069	60.2863	58.9757	37.2987	52.626
AAEL001211		26.893	38.7311	45.1724	52.1684	43.4428	54.743	7.52278	5.7607	8.65248	11.0564	7.87567	7.68532	4.07541	13.766
AAEL001212		50.4138	42.9033	58.7637	73.1639	58.2179	72.3555	16.1277	18.8592	18.4338	20.4585	17.9674	16.5072	10.9531	33.7539
AAEL001213		0	0	0	0	0	0	0	0	0	0	0	0	0	0
AAEL001215	AAEL801230	38.4187	56.7098	76.9805	62.9105	74.8505	71.3702	22.6177	24.7573	45.1869	45.3532	34.6598	35.4114	14.5895	16.1459
AAEL001216		208.959	270.298	358.34	304.103	345.678	361.041	38.4492	33.0629	84.5538	79.1968	78.431	56.2284	54.2815	62.1188
AAEL001217		0.938321	0.313869	1.19748	0.833869	1.2627	1.42917	0	0	0.0663481	0	0	0.0319397	0.633723	0.735045
AAEL001218		83.1361	86.0022	91.985	82.9215	81.9984	87.7166	24.3042	31.3274	69.1414	78.3017	67.0578	48.3924	39.8869	61.3132
AAEL001219		0.198229	0.104238	0.528909	0.278903	0.622212	0.100929	0	0	0.0371706	0	0.0276715	0	0	0
AAEL001220	MYO7A_AEDAE	2.54844	2.15685	3.27387	2.85122	2.919	2.10576	3.03785	6.69478	8.35379	9.82241	6.02218	3.31944	3.68652	4.14609
AAEL001221	GPROR69	0	0.0992809	0.025801	0.172001	0.135688	0	0	0	0	0	0	0	0	0
AAEL001222		0.381827	0.0808101	0.781291	0.347072	0.543431	0.749978	0	0	0	0	0	0	0	0
AAEL001223		13.2614	15.2645	18.8456	18.4287	17.2342	16.6501	0.591425	2.03355	2.93417	3.64802	5.26007	1.26559	1.46142	3.88892
AAEL001224	GPROR70	0.276133	0	0.105364	0.0641747	0	0.0269563	0	0	0	0	0	0	0	0
AAEL001225		3.34636	3.41803	3.63077	3.65802	4.09041	3.44147	0.106954	0.0274167	0.225957	0.199621	0.0936635	0.0154572	0.78538	2.02758
AAEL001226		0.412155	0.163495	0.235927	0.175967	0.240446	0.146127	0.0293877	0.0130709	0.0598926	0	0.0418448	0	0	0
AAEL001227		0.0480093	0.0364636	0.213511	0.0538319	0.0830935	0.122245	0	0	0	0	0	0	0.884491	0.846393
AAEL001228		0.407647	0.334231	0.870838	0.699749	0.83464	0.49552	0	0	0	0	0	0.0350602	0.799441	0.500431
AAEL001229		0.0255769	0.0240159	0.0257135	0.0241204	0.10993	0.0461751	0	0	0	0	0	0	0	6.51425
AAEL001230		0.363591	0.193956	0.652368	0.350023	0.744431	0.206435	0	0	0	0	0.0160452	0	0.39971	0
AAEL001231		0.208851	0.221119	0.692543	0.239575	0.516818	0.284536	0	0	0	0	0	0.0256129	0	0
AAEL001232		31.0048	25.4523	11.2572	8.63667	11.7802	6.92744	3.94574	2.11886	2.24515	1.56617	4.73658	2.45203	21.9301	30.5961
AAEL001233	CLP1_AEDAE	6.45716	10.8178	12.0675	9.66903	11.9209	10.477	7.50449	4.96222	5.35371	6.24028	9.19968	8.82935	6.5678	8.68892
AAEL001234		0	0.0127335	0	0	0	0	0	0	0	0	0	0	0	0
AAEL001235		12.092	13.3138	10.8259	9.677	10.6608	10.4385	13.8263	13.432	6.88509	9.1466	9.67747	14.4625	19.1825	13.6186
AAEL001236		10.7292	13.7954	16.6716	15.0807	17.1149	17.0391	9.49367	10.7087	9.87127	10.1364	10.1761	8.31349	6.92829	5.18664
AAEL001237		0	0	0	0.0165172	0	0.0172804	0	0	0	0	0	0	0	0
AAEL001238		16.9682	19.5712	26.3255	21.5127	25.3081	21.7043	0.991717	2.14979	6.96211	8.68294	5.46075	4.57647	1.66073	3.07241
AAEL001239		37.1646	41.141	46.9062	44.1753	44.0635	48.0024	0.817171	1.70593	1.0501	0.234339	0.512533	0.79851	0	3.85668
AAEL001240	GPRNNB1	0.0540961	0.138547	0.11023	0.164409	0.195241	0.121069	0	0	0	0	0	0	0	0
AAEL001241		4.63353	4.98407	3.18936	2.37436	2.73902	2.61223	0.420637	0.0411499	0.674549	0.428337	0.819411	0.977485	2.89225	4.82586
AAEL001242		12.9072	9.19961	15.3491	14.1484	14.9989	15.8071	0.348825	1.68867	3.80154	5.65223	4.45774	2.42795	1.24381	0.811329
AAEL001243		0.0276483	0.0769136	0.382921	0.292975	0.265616	0.283492	4.62299	4.97487	8.45945	6.02066	8.13573	5.23735	4.77845	1.4477
AAEL001244		18.5549	15.2699	26.1416	20.2208	25.1436	21.7341	6.5781	8.08703	12.8887	11.9021	15.5839	8.89657	5.59446	5.54016
AAEL001245		29.3971	23.148	31.3564	39.6645	34.6213	32.6628	0.936317	0.555942	2.6398	3.95623	2.85515	1.48747	1.77583	2.67631
AAEL001246		29.4395	33.8171	48.6943	81.6072	45.4948	84.5073	1.63595	1.0205	1.53394	2.06375	2.22227	2.17093	1.32302	9.89663
AAEL001247		49.8512	63.8273	95.0724	90.5865	95.0775	102.267	60.8876	50.4635	95.3891	104.778	77.0867	87.1978	47.897	57.4584
AAEL001248		0.235515	0.148556	0.46414	0.0537493	0.367833	0.0758638	0	0.198126	0.0632367	0.572944	0.051037	0	0	0
AAEL001249		9.66065	16.1581	16.0687	16.828	16.4746	20.3124	1.42961	0.905809	3.95871	4.32017	2.40619	3.417	1.2004	0
AAEL001250		25.6242	35.6035	40.1296	39.4201	38.127	41.7017	12.4376	11.3583	24.3758	28.4916	19.5078	19.2384	5.10227	21.57
AAEL001251		14.7206	18.991	21.0217	20.1033	18.256	21.8535	10.1681	6.36187	8.4664	8.39455	10.3027	8.23581	5.39402	8.00777
AAEL001252		15.7943	16.746	24.0832	29.1493	24.7944	25.2939	2.74135	3.52228	5.66926	6.93385	7.54787	5.08635	4.66976	2.75658
AAEL001253		7.94976	8.74535	15.111	15.2495	14.7507	16.1737	0.376776	1.64249	3.2541	3.39961	1.94038	1.13386	1.73153	0.0619509
AAEL001254		42.5682	38.5974	69.1128	62.2094	68.2565	55.2487	3.93399	7.96551	11.364	10.6	14.1787	7.84935	8.51003	14.7957
AAEL001255		15.5541	12.3507	19.0185	17.0151	20.7477	16.5585	8.75082	6.17206	10.7218	10.2247	12.0561	11.8844	10.4677	8.05751
AAEL001256		0	0	0.0452985	0.0219747	0.0237844	0	0	0.0798269	0.0517223	0.104943	0	0	0	0
AAEL001257		23.6882	27.0128	26.6072	24.9344	27.6981	21.3691	3.20615	2.92532	3.1062	1.44405	1.79674	0.565848	1.99716	1.01491
AAEL001258		0.017614	0	0	0.0169257	0	0	0	0	0	0	0	0	0	0
AAEL001259		6.70291	5.67653	12.9357	7.6762	11.4492	6.17734	0.618021	1.3895	2.30016	2.25864	3.15629	1.59148	0	7.38622
AAEL001260	MED20_AEDAE	12.0206	17.0119	19.4278	19.7083	18.947	23.7512	2.67589	2.65774	4.04167	4.186	3.78653	3.81387	1.97247	4.95707
AAEL001261		33.1988	44.082	61.247	62.2325	50.1425	54.607	2.07654	0.569143	2.7156	1.82767	3.18458	2.12672	9.52331	26.4214
AAEL001262		0.975474	1.47232	0.672329	1.1686	0.723005	0.733648	0.113754	0	0.195169	0.0494208	0.0840874	0.164834	0	1.40132
AAEL001263		0	0	0	0	0	0	0	0	0	0	0	0	0	0
AAEL001264		48.758	63.6252	101.57	80.2745	90.043	103.278	49.6915	44.6026	44.9454	41.7594	60.5618	52.1588	27.3902	11.3956
AAEL001265		0.0320378	0.0410497	0.0592814	0.0910266	0.0313741	0	0	0.0541959	0	0.0357185	0	0	0	0
AAEL001266		18.0358	19.8836	20.3723	23.5654	18.3021	20.9581	10.8857	6.77611	8.67437	9.19854	11.6065	7.13077	8.05075	16.2161
AAEL001267		6.04435	4.91265	9.59613	6.28833	10.7988	5.11067	0.638031	0.569195	1.02883	1.77944	3.17256	1.64576	5.84488	0.918054
AAEL001268		0.317533	0.532695	0.737633	0.742707	0.403838	1.03427	1.19644	1.1483	1.19493	1.71704	1.45618	0.922249	0.165967	2.18405
AAEL001269		8.42267	6.12085	10.7799	6.89129	9.60507	6.54775	0.454491	0.778415	2.12567	1.34791	1.45273	0.791271	6.8009	11.6996
AAEL001270		14.3287	14.6639	17.7707	20.6013	18.964	21.7803	5.52598	6.06789	11.8032	10.1363	7.46585	7.75554	3.76434	7.21833
AAEL001271		52.2095	35.7408	86.5616	49.8162	71.7885	105.782	0.717212	0.577352	0.822069	0.837049	1.00637	0.764678	56.2256	38.7871
AAEL001272		0.642578	0.13039	0.550601	0.280109	0.24868	0.0638472	0	0	0	0	0.0447571	0	0	0
AAEL001273		35.5711	32.1635	49.5981	45.1252	51.6171	41.9119	7.7615	13.8665	23.7988	25.3756	23.2637	17.7364	14.5589	8.71689
AAEL001274		25.9941	37.4917	64.0173	128.317	64.3268	94.6121	0.211543	0	0.182738	0.558851	0.793214	0	0	1.49913
AAEL001275		50.8905	40.081	48.5024	53.2015	52.014	49.2368	59.5269	73.626	71.8895	60.4932	52.4774	50.9299	33.8482	26.8319
AAEL001276		0.220301	0.116896	0.620158	0.24139	0.524118	0.243934	0.00991213	0.00820464	0.0721806	0.0743748	0.0821909	0.00943933	0	0.073341
AAEL001277		29.5097	38.6473	59.7909	45.0698	52.881	49.9101	9.32475	12.0161	29.6455	27.1464	21.8848	13.8691	20.0541	35.2237
AAEL001278		0.0680542	0.0303035	0.0160866	0.0980463	0.0174167	0.0459541	0	0.177182	0	0.0391433	0	0	0	0
AAEL001279		114.333	102.577	137.729	98.7268	140.622	105.248	24.5042	29.8973	54.9555	63.1258	68.4456	64.4385	36.2821	35.755
AAEL001280		9.85863	14.5062	11.1731	16.306	12.8867	14.3003	2.7538	4.54168	6.45625	6.77245	4.01142	5.73621	4.99871	4.57706
AAEL001281		45.7123	52.0767	62.8965	43.5278	50.1968	30.5058	0.491702	0.13691	0.688441	0	0.250739	0.406476	3.83044	6.49581
AAEL001282		11.611	17.698	19.195	18.8645	20.6397	21.1074	2.65257	3.38631	4.22217	5.07544	3.5305	2.76503	0	7.77947
AAEL001283		13.8369	10.6585	14.1695	12.9567	14.7247	10.9915	0.409344	0.458188	1.27719	0.723036	1.47215	0.531469	3.60245	7.05776
AAEL001284		3.33804	2.70832	6.40936	3.82462	5.59269	4.80724	0	0	0.337618	0.691443	0.523917	0.560314	0	0
AAEL001285		0.392489	0.0724164	0.393535	0.290253	0.411028	0.0383751	0	0	0	0	0	0	0	0
AAEL001286		0	0	0	0	0	0	0	0	0	0	0	0	0	0
AAEL001287		39.5948	26.9237	51.0395	71.1933	45.6247	51.6306	3.53265	0	3.26914	1.41995	3.3552	3.8233	2.36572	11.8436
AAEL001288		0.127903	0.386227	0.479105	0.467863	0.379587	0.851713	1.05955	0.890477	1.71849	4.13453	2.8859	2.29779	0	1.82546
AAEL001289		23.522	10.4708	24.636	39.1486	25.8944	25.1888	0.706785	0.360855	1.07674	1.85517	1.33324	1.69699	2.02127	18.8444
AAEL001290		0.760933	0.911051	0.659182	0.551205	0.4718	0.862146	0	0	0	0	0	0	0	0
AAEL001291		1.31074	2.80809	3.64463	2.11273	3.29576	2.73317	0	0	0	0	0	0	0	0
AAEL001292	CYP9M7	0.0195068	0.0313298	0.0503144	0	0.0351935	0	0	0	0	0	0	0	0	0
AAEL001293		56.3951	74.1825	9.91739	12.271	9.54193	9.93711	82.8896	64.7061	10.2609	7.80079	4.89359	7.76706	0	4.20807
AAEL001294		9.70705	10.2557	14.518	11.0501	13.3281	22.5051	0.461012	0	0.323858	0.124762	0.209353	0.356466	0	3.35563
AAEL001295		6.5597	8.81375	10.1871	11.2863	10.3375	7.99406	5.30804	4.83134	11.2558	10.4532	5.60749	4.73399	1.4468	3.34729
AAEL001296		26.5563	20.3922	28.1909	24.2403	27.1812	23.9953	24.0278	29.1974	37.6587	43.6076	47.7589	33.1732	16.9388	7.47379
AAEL001297		2.59128	3.14075	1.83064	1.07074	2.37989	1.83936	6.4539	3.87483	2.47136	3.55481	3.37527	4.62318	2.5682	7.15578
AAEL001298		0.0861163	0.102943	0.173177	0.249411	0.0278207	0.0685828	0.0380967	0.107929	0.104367	0.290508	0.0266905	0.0313284	0	0
AAEL001299		0.831111	0.446386	1.09335	0.773052	1.01166	0.850165	0.0298585	0.0383964	0.269091	0.230991	0.103821	0.203628	0.585417	0.458229
AAEL001300		11.1831	15.4222	18.9647	17.638	17.982	22.0225	5.2601	4.72474	7.08098	7.18043	5.20853	7.38802	5.60673	5.06131
AAEL001301		0.190363	0.558134	0	0.0503861	0	0.0233804	283.074	126.961	12.7576	10.3799	11.4699	12.0012	2.786	0
AAEL001302		11.4421	9.35722	22.4842	32.936	23.4452	28.0383	1.74206	1.74389	3.031	3.5775	3.36949	0	0	0
AAEL001303	GPROR49	0.0951131	0.0373738	0.0405635	0.0409382	0.0859082	0	0	0	0	0	0	0	0	0
AAEL001304		16.2873	14.4775	26.0601	27.6617	24.5725	29.1185	0.929894	1.83224	2.58144	2.94188	2.81286	1.96984	0.462378	5.4157
AAEL001305		2.83719	2.08464	3.6874	4.7813	2.58809	3.38789	0	0	0	0.0570187	0	0.102637	5.25719	0.894158
AAEL001306		82.6506	74.7286	88.8595	137.626	85.436	87.1652	1.72482	0.0677073	0.511369	0.308083	0.300051	0.38465	3.3437	10.6155
AAEL001307		97.1965	159.505	0.970002	0.635097	0.699858	2.19209	34.8277	26.4299	17.3847	16.5054	16.6103	16.1254	3.65181	0
AAEL001308		40.9265	53.3329	25.8623	19.5117	25.2218	20.519	0.594827	0.37018	0.745705	0.656907	1.1462	0.390265	3.48428	2.98062
AAEL001309		0.105892	0.286627	0.305646	0.349074	0.211094	0.0949215	0	0	0	0	0	0	0	0
AAEL001310		0.182643	0.0231062	0.0249566	0.105178	0	0.189	0	0	0	0	0	0	0	0
AAEL001311		1.62214	1.94017	2.02246	2.70147	3.02225	1.15297	0	0	0	0	0	0	0	0
AAEL001312	CYP9M6	10.0958	11.3279	17.305	17.0796	16.7399	16.1051	9.01059	9.22421	30.7773	23.0176	31.6085	28.8179	8.63287	5.22959
AAEL001313		13.7385	10.2765	17.6791	12.9897	16.5085	14.5451	0.630667	2.73646	1.62552	3.12996	3.49783	2.23633	2.23188	1.56394
AAEL001314		21.7928	28.2861	32.2967	26.0005	28.7455	34.5804	22.4107	12.249	15.949	17.8407	13.9495	16.8012	12.5666	21.4427
AAEL001315		20.2086	27.2829	36.025	38.5333	35.9987	40.8779	1.84543	1.418	3.87226	4.13702	2.18965	2.75188	1.9306	3.80999
AAEL001316		6.28012	6.32554	4.9129	4.09676	4.99825	4.95484	0	0	0.0531379	0	0.0825103	0.139517	2.78796	1.78494
AAEL001317		21.3229	24.1847	30.9662	28.6021	29.6682	29.9792	4.995	4.63395	5.98457	6.60799	6.58797	5.58003	4.71218	6.20628
AAEL001318		0.191656	0.332195	0.18876	0.0671942	0.0161637	0.0457878	0.228419	0	0.118034	0	0.058472	0	0	0
AAEL001319		4.93704	1.58543	1.41047	1.05012	1.5861	0.673952	0	0	0	0	0.0497176	0	0	0
AAEL001320	CYP9M4	0.64549	0.496785	0.905272	0.755796	0.837078	1.05015	0.647224	0.44441	2.0701	2.22591	1.84465	1.0548	0	1.78558
AAEL001321		53.0885	53.6055	76.3344	69.1706	74.6617	76.0635	3.52562	3.53653	7.19156	6.6976	6.71531	6.4235	1.9919	7.30523
AAEL001322		26.6414	24.8343	38.5368	40.3971	38.7144	36.1818	1.47282	2.55422	5.77833	6.28823	5.18075	3.91731	2.20368	3.41715
AAEL001323		27.289	29.982	35.2059	43.1139	36.3207	41.9152	0.669317	0	0.0438329	0.0893154	0.336126	0	0	1.74287
AAEL001324		22.66	19.4094	24.3927	25.0534	24.9829	24.6085	0.746611	1.16598	1.62648	2.09873	2.05151	2.03829	1.42295	3.66105
AAEL001325		24.1548	26.6085	25.1038	27.8476	28.2608	30.1057	0.0731927	0.385204	0.696193	0.215019	0.0524157	0.545636	13.6397	21.384
AAEL001326		7.95673	6.14345	6.03907	6.0407	8.12645	6.41977	1.13722	0.600482	0.539994	0.639699	0.909555	1.74034	1.15756	3.14631
AAEL001327		3.92266	5.42824	6.5064	3.01981	6.35045	6.91198	0.0470017	0	0.0206884	0	0.033727	0.058854	0	0
AAEL001328		11.1097	7.21259	9.42439	7.74601	9.43485	7.51257	0.203857	0.0472189	0.179736	0	0.102362	0.115918	1.15952	1.07262
AAEL001329		28.8027	34.2641	40.4889	38.949	41.4373	41.7283	24.7417	13.191	17.3841	21.8174	19.9406	22.7925	14.0258	21.7275
AAEL001330		0	0.0474725	0	0.0534852	0	0	0	0	0	0	0	0	0	0
AAEL001331		42.908	39.0009	18.2593	19.9315	17.6314	22.4318	39.7482	28.7039	23.1463	23.2993	36.7551	30.1045	28.4615	74.9782
AAEL001332		15.5252	13.9535	20.3935	18.5983	20.9116	16.8828	2.7849	2.60905	4.97064	4.51728	4.04826	3.61782	3.17821	4.55707
AAEL001333		0.118205	0.0407073	0.090079	0.111147	0.214231	0.188532	0	0.0323944	0.0404948	0	0	0	0	0
AAEL001334		13.1133	14.9837	20.5292	19.6719	17.4409	21.4651	16.4033	9.80235	8.49984	7.31618	11.0721	11.4354	4.6467	13.0002
AAEL001335		0	0.0278527	0	0.184127	0.0946894	0.109445	0	0	0	0	0	0	3.65116	2.3214
AAEL001336		35.5541	34.3804	49.521	44.5812	48.5434	49.1541	50.6548	33.9657	31.6722	30.7777	54.5288	51.5958	29.6056	28.5579
AAEL001337		3.48779	2.45373	4.21134	3.03666	4.56608	2.37546	2.77202	6.08875	7.54635	11.0361	11.5306	6.96933	6.88837	3.11047
AAEL001338		1.7752	1.27265	2.05538	2.57521	2.09493	1.58636	4.69327	3.39049	16.3819	19.3839	17.2669	9.08123	7.52349	0.366364
AAEL001339		45.0257	41.7678	53.9594	63.0646	53.2896	60.6307	8.62257	8.43077	17.5702	17.6319	14.9284	18.7855	13.1229	15.715
AAEL001340		0.147949	0.0223204	0.180699	0.173959	0.111459	0.147002	0.0373764	0	0.177378	0.724917	0.386239	0.12819	0	0
AAEL001341		24.0468	21.4669	27.6774	19.3687	28.4827	18.832	18.137	5.6521	26.4531	20.9	25.9731	8.98397	26.6559	19.6887
AAEL001342	GPROR59	0	0.0398125	0.0424412	0.0460758	0.0455515	0.0407747	0	0	0	0.109716	0	0	0	0
AAEL001343		13.1224	16.2177	14.2344	7.71384	11.8784	11.1351	0.308485	0	0.0293089	0.0296638	0.105921	0.0588048	2.50739	3.47881
AAEL001344		0.644033	0.226757	0.300389	0.210229	0.267772	0.148996	0	0.151492	0.251033	0.256254	0.254488	0	0	0
AAEL001345		0.320148	0.676275	0.39909	0.207541	0.568042	0.425124	0	0	0.0537672	0	0.12526	0	0	0
AAEL001346		0.403037	0.749276	1.21763	1.05204	0.690974	1.08055	0	0	0	0	0	0	0	0
AAEL001347		0.384801	0.324777	0.337841	0.488032	0.578737	0.0966568	0	0	0	0	0	0	0	0
AAEL001348		4.68358	5.22069	6.82005	3.29751	5.94992	7.11503	0.038796	0	0.0170028	0	0.0276841	0.0485037	0	0
AAEL001349		1.30218	0.931527	1.55529	1.14863	1.66465	0.886853	0.05208	0.120545	0.153945	0.105336	0.34844	0.13642	0	0
AAEL001350		20.9191	25.3538	35.1173	35.6733	32.7611	39.2728	5.65443	4.98113	5.24024	6.36309	5.83208	7.23973	4.97333	10.0526
AAEL001351		17.9353	18.4527	24.0158	22.0914	20.9794	22.2181	0.247489	0	0.590337	0.781945	0.857081	0.489373	5.21038	15.7549
AAEL001352		166.945	110.195	168.368	145.602	164.744	152.766	14.9782	16.7527	36.2308	33.8037	44.7746	41.7464	28.3364	31.5933
AAEL001353		7.72998	5.63514	9.07461	6.29247	8.46549	6.14068	10.0019	9.47794	12.9012	12.9568	16.7056	13.3095	12.5699	19.8442
AAEL001354		32.8964	46.5119	42.5094	52.9435	45.1437	42.535	40.9108	27.0575	35.2388	34.8996	26.8953	28.4058	10.1844	36.7803
AAEL001355		15.0589	13.6952	12.8948	12.9578	12.3902	13.7771	1.5125	1.0987	0.587905	0.328004	0.969956	1.26841	10.7031	61.1915
AAEL001356		45.224	65.5626	72.9113	64.9781	76.4173	68.6509	26.4462	22.9027	39.6488	39.4262	28.5981	26.2443	21.7659	29.5993
AAEL001357		35.0802	31.0127	45.4193	52.1677	42.0729	49.2252	0.382407	0.838723	1.20385	2.23909	1.52979	0.995352	0	4.85935
AAEL001358		12.0569	14.2677	16.7985	39.4591	18.4708	29.9117	0.594152	0.70033	1.8244	1.47515	1.01039	0.967858	0	9.34276
AAEL001359		14.2634	11.4726	15.1833	22.872	18.2011	20.1192	0.953618	0.783826	1.62917	0.906963	1.04274	2.74781	0.431828	3.59998
AAEL001360		74.8643	64.0888	84.0746	83.774	88.2553	81.172	28.5782	26.8722	37.879	35.6162	44.8995	44.3299	24.7522	9.8253
AAEL001361		27.5157	21.8665	44.3169	47.3184	45.8761	41.057	2.51625	4.21195	8.35596	7.03198	7.11806	5.38863	3.96467	5.22341
AAEL001362		71.8212	48.0522	103.063	125.402	97.0466	117.498	0.306577	0.42812	8.42894	14.4563	7.89556	3.4188	0	14.8063
AAEL001363		20.0109	36.6118	38.3548	43.6462	31.2934	39.4456	10.0721	10.2487	11.6688	8.05951	7.30827	10.5143	3.51242	9.44458
AAEL001364		0.204016	0.070371	0.0983169	0.0951072	0.0788637	0.0488175	0.0680961	0	0	0	0	0	0	0
AAEL001365		0.356728	0.336969	0.58929	0.738925	0.503758	1.149	0.172527	0	0	0	0	0	0	0
AAEL001366		10.7852	15.4157	14.2202	14.2513	14.7043	17.7413	2.10073	1.3599	2.82214	2.06809	1.88257	1.63986	1.69681	1.84713
AAEL001367		3.36071	2.91729	6.49245	5.34733	5.49371	3.12827	0.255202	0.43974	0.64214	1.28194	0.587818	0.54523	0	1.90564
AAEL001368		1.28968	0.627254	1.87021	1.23259	2.01768	1.24445	0.0792454	0.14231	0.217469	0.400223	0.231778	0.27783	0	1.22627
AAEL001369		2.05109	5.85656	4.77196	3.16397	4.48408	5.93622	1.1216	0.579202	1.24949	0.879723	0.71366	1.68283	0	6.54527
AAEL001370		3.49681	2.99239	5.54347	4.90428	5.64181	5.6959	0.0936519	0.137189	0.402403	0.440903	0.211878	0.401534	0.565298	1.17372
AAEL001371		18.8698	21.7312	27.3939	30.6866	26.6902	32.5922	6.26528	4.18323	5.56456	5.16705	4.66573	5.64809	1.17559	5.17762
AAEL001372		64.1678	66.633	98.1487	103.931	95.9675	99.4111	6.59464	7.82374	10.5506	12.2052	10.0864	9.52822	5.33033	11.7989
AAEL001373		0.247409	0.19598	0.310337	0.424746	0.185138	0.384686	0.337534	0.0676003	0.727867	0.393028	0.395251	0.368479	1.34157	0
AAEL001374		0.574954	0.647339	1.20279	1.56657	1.22894	1.09422	0	0	0.0655855	0	0.0253016	0	0	1.52569
AAEL001375		133.326	69.733	135.761	86.0085	136.408	82.0468	60.628	74.3976	238.963	296.399	304.146	247.39	143.965	48.4754
AAEL001376		27.8529	27.5848	45.6571	19.9745	40.6058	25.9261	3.17035	6.82719	5.07113	15.7921	14.1066	5.60411	8.83225	0.814106
AAEL001377		17.8647	15.5517	26.3472	23.2897	20.0437	20.9793	10.1286	11.5504	13.8925	17.4766	13.2359	2.38034	0	0
AAEL001378		46.0239	44.5951	50.5482	52.3557	50.865	51.9189	2.95717	2.74839	8.18929	5.86647	6.12559	4.1427	5.55786	10.4286
AAEL001379		42.864	39.9233	55.044	68.9499	58.9171	66.4608	6.00768	11.5048	15.2984	14.9598	12.0723	8.78288	11.6592	10.9716
AAEL001380		0.111096	0.0378914	0.244679	0.181622	0.241932	0.0898843	0	0	0.0888821	0	0	0	0	0
AAEL001381		22.9996	25.1124	25.6223	19.6825	25.2062	21.1124	3.22577	5.06889	5.21728	5.02287	6.31245	5.77897	8.66728	7.99552
AAEL001382		25.4004	33.6184	41.1595	38.864	45.0511	48.8445	6.90443	3.53832	7.81393	6.73715	7.20682	11.9112	7.37909	5.23094
AAEL001383		7.07449	7.92397	13.2788	12.4828	13.15	10.6479	1.60077	4.31292	4.04617	4.16287	4.22917	1.74983	1.00051	5.86209
AAEL001384		17.4732	12.4305	26.2948	21.2163	25.2883	20.2554	0.128418	0.891385	1.12325	2.1626	2.27075	0.60483	1.06675	0.766908
AAEL001385		24.1378	28.9336	38.67	41.5925	36.574	43.4127	20.8735	18.3676	21.2527	19.8324	30.0308	23.6528	22.3614	17.1833
AAEL001386		4.60653	3.73788	10.0123	7.14862	12.4166	9.25257	0.133592	0.436648	1.01435	2.16082	0.65289	0.815098	0	0
AAEL001387		14.5274	18.5268	26.172	24.3108	28.2923	24.5084	1.37903	1.67694	1.83662	2.20404	2.02148	1.20302	0.567455	1.45158
AAEL001388		30.4899	37.07	36.254	55.612	34.7009	44.7582	33.4419	30.3847	25.5184	23.6747	16.5098	17.4908	5.98788	14.8795
AAEL001389		47.3722	45.1588	59.2289	37.49	61.0834	42.9498	13.4036	16.4163	18.8978	17.6179	26.1926	17.1842	15.7114	11.1788
AAEL001390		164.411	162.479	101.531	131.132	89.355	72.2211	0.600075	0.132615	0	0	0.154433	0.0842746	60.098	36.8477
AAEL001391		1.17529	1.00184	0.63155	0.794495	0.536584	0.486805	0.368417	0	0	0	0	0	0	0
AAEL001392		280.612	57.9871	91.0929	2.95225	157.325	96.8244	0.173736	1.5536	0.135013	0	0.680178	1.91984	15.1186	18.2365
AAEL001393		90.0441	87.4181	145.163	125.887	141.617	134.99	9.48552	26.0858	26.9409	37.6084	31.8906	16.1646	13.7351	14.2258
AAEL001394		11.1117	7.73974	20.5795	13.3024	17.426	17.0792	2.41867	3.84056	8.46682	7.27191	8.15173	5.42934	34.2554	44.2981
AAEL001395		15.0012	21.2119	27.3269	25.6689	26.8602	27.8913	3.09927	2.16784	3.89081	3.61548	3.3642	3.08313	4.08417	4.42243
AAEL001396		3.96272	3.58476	3.63416	2.85527	3.20185	3.12639	4.93717	7.87189	5.2114	3.8101	3.79753	1.6873	4.28165	0.31526
AAEL001397		15.2182	14.9889	25.9079	20.9089	26.0334	22.9532	5.03455	5.43278	8.73696	10.2526	11.0532	9.32042	6.14905	7.15383
AAEL001398		59.201	48.0837	77.6488	62.3212	79.9509	61.5255	3.26879	4.31282	6.09804	5.16641	7.94756	4.78761	5.23177	11.3252
AAEL001399		33.5195	30.4314	34.282	46.4548	33.9145	36.7364	0.962405	0.405115	0.158038	0.333109	0.552918	0.206658	0.701378	1.62339
AAEL001400		17.2089	15.2643	18.8554	20.1352	18.1806	20.0652	4.83115	3.72138	10.3942	8.63303	8.34679	10.4201	3.83378	11.4068
AAEL001401		232.067	248.285	78.7671	85.0794	77.0068	56.1057	2.48365	0.491324	0.711564	0.522623	0.158592	0.447849	9.62603	28.8521
AAEL001402		140.138	181.041	83.7828	72.4554	78.3011	59.9206	1.47777	0.262314	0.636739	0.440102	0.409392	0	6.9301	18.2037
AAEL001403		6.19978	5.87478	4.48362	6.04633	4.50792	6.32124	1.39909	0.663107	0.775213	0.904196	2.04041	1.34748	0	15.223
AAEL001404		1.03713	0.724749	1.22782	0.929766	0.827139	1.04513	0	0	0	0	0.0244216	0	0	0
AAEL001405		14.7636	24.5356	30.8749	23.2651	27.7644	31.9884	8.71692	5.20271	7.06701	7.55428	6.71056	6.3488	6.50135	13.4408
AAEL001406		31.639	30.9766	46.4857	41.6297	45.0516	44.09	2.50336	3.35178	3.70678	3.76993	5.1164	2.83844	1.89028	7.53727
AAEL001407		13.2559	15.1246	16.6282	14.6946	16.2051	19.1588	2.9067	2.09037	2.04152	3.27817	2.62659	2.00976	0.744153	3.05305
AAEL001408		0.190889	0.421425	0.354016	1.13544	0.311	0.694079	0	0	0.335351	0	0	0	0	0
AAEL001409		34.5595	32.1681	29.1595	25.095	28.9935	19.2175	24.6429	43.92	70.2828	69.0447	45.0437	32.513	26.912	24.2958
AAEL001410		13.7009	13.6852	20.3232	19.2729	19.9094	20.3414	1.05056	2.01637	3.02337	3.55034	2.94959	2.09978	1.75803	4.20031	snf2 histone linker phd ring helicase
AAEL001411		52.2306	34.2198	53.3491	36.0949	49.6005	36.6272	19.3245	44.8073	56.4743	57.7845	96.9931	57.4121	51.928	28.35
AAEL001412		14.785	21.7592	20.8776	18.8387	20.6448	19.2018	7.99277	4.66877	13.0348	11.3785	8.97311	11.5532	3.85366	11.6772
AAEL001413		7.25791	8.1367	9.65939	7.20052	9.64931	8.74033	10.4151	5.4126	4.7958	4.20492	4.37212	7.975	2.37919	3.39675
AAEL001414		254.217	282.196	85.9544	92.2067	90.1521	52.4836	3.8704	0.741546	1.24194	0.711072	0.582071	0.254256	13.5014	42.5641
AAEL001415		0.502803	1.20016	2.38023	1.59351	2.25533	1.81778	0.0579403	0	0.115222	0.161902	0.444551	0.461786	0	0
AAEL001416		39.7034	34.7031	48.2641	51.5026	51.2726	54.1396	3.43946	4.03782	7.06498	7.84964	8.01292	6.60066	7.57344	10.5392
AAEL001417		0.0485965	0.193591	0.231782	0.104089	0.24923	0.334447	0	0	0	0	0	0.128771	0	0
AAEL001418		0	0	0	0	0	0	0	0	0	0	0	0	0	0
AAEL001419		17.6923	27.2756	40.8606	30.8378	36.142	35.1279	7.91572	6.78473	12.8989	12.0614	18.1875	10.9263	13.9906	23.6758
AAEL001420		163.087	203.231	144.124	166.871	142.601	93.0454	1.22994	0.518178	2.20653	0.588662	0.594932	0.37396	12.2134	38.4735
AAEL001421		172.003	132.758	122.308	93.452	117.134	92.5171	51.0549	65.1311	135.504	135.126	124.079	91.465	109.032	165.292
AAEL001422		23.4078	24.7993	30.0815	32.2707	29.8047	33.4406	10.2482	8.93337	10.9869	10.2531	10.7933	12.1514	10.607	43.1265
AAEL001423		50.7876	46.6537	33.8086	44.8076	33.7805	36.7543	15.254	12.9278	21.6361	23.5104	15.0777	13.4931	7.13874	23.7458
AAEL001424		12.9449	19.6673	21.5723	23.7278	22.5384	24.1633	7.80605	6.02911	9.78001	9.90968	5.74074	5.78638	9.38046	10.0737
AAEL001425		13.3805	21.2436	25.89	19.888	26.9729	26.7915	2.39869	1.85002	1.90005	2.1504	2.58655	2.95552	5.76068	4.38483
AAEL001426		10.607	14.7553	21.0601	25.8189	20.3029	21.7045	2.95631	2.28988	5.44971	5.63589	4.25735	2.84114	5.58313	6.26965
AAEL001427		6.0535	5.56567	6.81972	6.49107	6.93042	6.74876	7.28753	4.04548	4.75915	4.84486	4.63623	6.55082	3.28773	5.89646
AAEL001428		0.204061	0.115167	0.177094	0.115808	0.213945	0.212041	0	0.226684	0	0	0.0888898	0	0	0
AAEL001429		34.6211	28.9855	37.523	30.5464	38.9339	18.2194	0.253367	0.158714	2.1136	0.976227	1.17745	1.00019	9.74292	5.1405
AAEL001430		0	0	0.296771	0	0.154633	0.163241	1.03913	0	0	0	0	0.140484	0	0
AAEL001431		19.9366	20.4749	28.926	34.8834	28.0822	35.072	4.93073	6.47902	9.72718	9.64287	9.06568	6.03326	3.78259	4.70028
AAEL001432		284.304	292.422	208.59	201.012	183.929	205.476	118.235	105.923	117.339	101.127	85.5547	88.7923	174.99	287.852
AAEL001433		5.19395	5.66885	11.6875	6.74554	11.6138	6.87844	0.0506476	0.072668	0.184245	0.11851	0.208687	0.240413	0	0.8215
AAEL001434		34.0699	24.9847	23.3788	17.6369	24.9016	12.4801	13.8722	27.3743	41.1887	48.7917	37.2538	24.5668	10.4375	6.11947
AAEL001435	SPZ2	0.289446	0.328615	0.236414	0.351282	0.262736	0.405989	0	0	0.239045	0.211201	0.531009	0.198275	0	0.314418	Toll Pathway**
AAEL001436		18.0792	13.0803	28.4106	23.2095	27.3142	22.4031	0.652034	2.71375	3.27502	3.5525	4.38897	2.27191	2.80398	3.12475
AAEL001437		0.375291	0.197793	0.350192	0.204674	0.474209	0.325639	0.101671	0.0229729	0.0853734	0.0579482	0	0	0	0
AAEL001438		0.773842	0.590664	0.70634	0.66758	0.835634	0.592569	0.677775	1.02014	1.63249	1.42137	1.04869	0.79044	0.502451	0.38205
AAEL001439		7.83137	10.2958	8.9637	7.99712	8.23814	8.51405	4.67492	2.46664	3.79264	3.18964	3.35811	4.38195	1.46047	4.49949
AAEL001440		76.0196	61.0668	101.929	81.1936	104.245	80.6308	2.66614	4.8349	11.2504	13.704	12.9554	7.18946	6.87363	9.29218
AAEL001441		78.3051	78.2531	124.063	109.269	124.716	128.434	5.06064	7.99777	11.8444	13.3298	14.4677	11.9854	9.17197	11.5791
AAEL001442		4.25375	2.26586	6.71909	5.18613	6.73659	3.54917	0.0167574	0.0919479	0.114538	0.212269	0.21082	0.0747049	0.357286	0.417647
AAEL001443		0	0	0.445232	0.0592937	0.261527	0.10305	0	0	0	0	0	0	0	0
AAEL001444		0.38385	0.690469	1.09616	0.967887	0.894839	0.711021	0	0	0	0.0463649	0	0	0	0
AAEL001445		0.706609	1.37522	1.65203	1.82462	1.14499	1.42311	0	0.119098	0	0.152776	1.13799	0	0	0
AAEL001446		25.5404	30.5418	29.5654	29.8259	29.5475	26.7522	31.1879	29.5756	20.5978	26.0651	20.141	20.1583	8.14045	21.2842
AAEL001447		36.7622	29.7906	42.626	36.2654	41.8731	35.1697	2.45957	4.33684	5.50311	3.58802	3.49588	1.47689	5.0972	7.33445
AAEL001448		39.1951	54.9893	78.4968	55.402	76.2288	64.1612	8.50697	9.33996	13.5067	13.7441	14.0455	9.767	5.63205	13.7502
AAEL001449		3.06516	5.70592	5.78997	3.67149	4.81564	4.02638	0.69759	0.651951	0.530668	0.59548	0.931896	0.348679	1.76507	0.780625
AAEL001450		2.39515	2.00201	2.68419	2.89781	2.72986	2.60647	0	0.161509	0.647451	0.666146	1.21004	0	1.61266	0.885916
AAEL001451		8.72338	13.0406	18.8206	22.1847	18.168	22.4324	2.5137	2.61872	4.67364	4.75492	4.1464	3.56564	2.43047	3.02577
AAEL001452		0	0.0644269	0	0	0.105158	0	0	0	0	0	0	0	0	0
AAEL001453		0	0	0.0459867	0.0756601	0	0	0	0	0	0	0.0858104	0.186241	0	0
AAEL001454		38.9338	27.3557	50.4427	54.7989	54.3449	45.3786	1.36049	3.09595	7.26593	8.5704	6.49098	4.37284	4.13831	10.1241
AAEL001455		22.9343	29.3024	39.2741	39.9099	40.2318	40.6842	1.60111	0.949764	1.85531	2.21546	1.34974	1.03735	0	5.99951
AAEL001456		0	0	0	0	0	0	0	0	0	0	0	0	0	0
AAEL001457		2.24943	1.58809	4.68679	2.83488	4.40253	2.42085	0.0307389	0	0	0	0	0	0	0.977483
AAEL001458		0.287474	0.477465	0.736837	0.804179	0.643738	0.543861	0	0	0	0	0	0	0	0.051245
AAEL001459		4.10143	5.35047	5.9067	10.1173	5.22183	7.81542	0.344472	0.532169	0.205211	0.451291	0.360727	0.110038	1.09776	2.51177
AAEL001460		4.33896	8.00327	16.6663	23.2631	14.469	16.3104	0	1.04816	1.21608	3.80183	0.864075	1.19218	8.90894	0
AAEL001461		0.0310067	0	0.0622609	0.150525	0.0663652	0.11528	0	0	0	0	0	0	0	0
AAEL001462		101.276	127.453	161.868	176.764	162.99	192.138	15.6568	13.7032	22.6429	24.5694	25.8542	18.9539	15.4484	27.1302
AAEL001463		0.437879	1.42722	1.62982	0.286621	1.79148	0.941697	0	0	0	0	0	0	0	0
AAEL001464		9.81014	12.0053	9.53944	9.51898	11.7383	11.6697	58.7175	46.6123	3.07191	3.51308	2.17054	4.89749	7.09323	4.39334
AAEL001465		21.097	20.0538	28.5044	25.5366	28.3893	28.1035	10.4444	8.11661	9.95579	10.0854	8.89399	10.0194	9.63381	10.5979
AAEL001466		5.05779	6.18226	4.4941	3.84878	4.66132	3.43053	0.595796	0.162019	0.470301	0.511035	0.19771	0.638585	0	0.213562
AAEL001467		6.12031	4.3692	7.74786	5.55053	7.90544	5.61616	0.502101	4.03665	4.75563	6.88005	8.74895	2.93026	3.91486	0.398376
AAEL001468		29.1438	14.5243	31.8001	26.6612	33.4809	27.0304	0.298377	1.65627	4.04142	5.2121	4.54567	2.51253	3.12347	3.56236
AAEL001469		0	0.013641	0.0613804	0	0.0320766	0.0142206	0	0	0	0	0	0	0	0
AAEL001470		13.528	13.8771	16.6474	16.8182	15.1882	17.1216	2.3523	1.71318	2.06588	2.32082	2.60226	2.57902	0.691568	4.87256
AAEL001471		40.5119	35.3059	67.4913	47.0027	63.2946	55.9111	56.0675	48.8455	60.2645	57.927	108.786	81.1365	66.5382	39.1983
AAEL001472		50.3388	41.8198	70.6376	87.9385	76.133	101.142	0.916138	1.06496	4.90636	3.82114	2.50539	3.34361	2.73056	7.12054
AAEL001473		28.1944	18.3932	24.1419	28.7778	26.9042	26.3778	5.15722	5.83309	6.3825	6.0963	6.13558	6.63981	7.38676	6.46244
AAEL001474		3.09236	3.3181	5.72386	4.72249	5.35167	5.13082	0.126079	0	0.33546	0.335537	0.186579	0	0	0
AAEL001475		1.75558	0.704298	1.37138	0.979513	1.22503	0.939979	0.15394	2.01591	2.44002	3.21465	2.26741	1.19788	2.40201	1.1661
AAEL001476		15.629	14.6484	18.0952	11.8631	17.5737	14.1803	2.08309	2.70752	3.63719	2.47446	5.17983	3.20098	4.71618	6.51006
AAEL001477		0.869816	0.58387	0.707822	0.463495	0.714268	0.354328	0.778193	0.760619	0.625866	0.823289	0.802494	0.348881	0.367685	0.503047
AAEL001478		4.94929	3.83882	3.66677	2.80628	3.71611	3.21112	3.58415	11.557	8.30853	12.92	8.23493	4.00696	3.7589	0.530758
AAEL001479		60.4932	68.1668	83.6423	89.1249	86.2039	76.143	45.3343	38.0879	96.7867	100.146	79.5238	71.7747	39.3874	31.2601
AAEL001480		34.4118	42.46	28.453	21.9521	27.6182	28.0898	3.44695	3.26305	4.25908	4.44217	4.97011	4.73222	19.3861	20.508
AAEL001481		1.10371	1.00228	0.93479	1.45276	1.16465	1.77036	0.0664233	0	0.238224	0	0	0.76749	0	0
AAEL001482		20.7913	16.3447	25.8168	25.9711	26.4863	22.4952	0.581869	1.27577	1.29645	1.7809	1.4045	1.0829	1.62504	2.60764
AAEL001483		0.554151	0.26815	0.670057	0.523931	0.883368	0.319579	0.0524972	0	0.0872597	0	0	0.0432765	0	0.241601
AAEL001484		100.981	91.3859	185.282	186.385	177.943	159.026	13.0905	26.8154	57.0314	66.3376	63.0346	39.0555	29.6468	41.1283
AAEL001485		27.1929	15.8785	13.5814	15.0772	11.0093	17.2313	0.208849	0.0661317	0.0840131	0.516898	0	0.0855156	2.00133	2.46159
AAEL001486		0	0	0	0	0	0	0	0	0	0	0	0	0	0
AAEL001487		0	0.0540638	0	0	0.0621019	0	0	0	0	0	0	0	0	0
AAEL001488		422.071	370.26	334.92	207.995	339.643	243.567	385.381	172.201	311.334	370.088	550.529	830.428	323.731	322.798
AAEL001489		0.132385	0.484355	0.414298	1.14209	0.576812	0.665525	3.42675	3.70473	0.675859	0.689895	0.61712	0.82908	0	0
AAEL001490		40.5251	48.5474	71.0307	82.6583	77.478	44.4995	7.43586	6.1924	2.22558	0.610793	0.846119	1.89581	6.51773	5.71353
AAEL001491		1.35474	2.31197	2.50851	2.98028	2.35641	2.44246	0.334367	0.185403	0.598692	0.185855	0.0971715	0.276001	0	0
AAEL001492		16.0726	23.5921	33.9278	32.1185	32.2486	35.9827	0.69616	0.429838	0.688942	0.783202	0.795484	0.641122	9.19125	27.3466
AAEL001493		0.386041	0.330885	0.153036	0.352099	0.217895	0.142895	0	0	0	0	0	0	0	0
AAEL001494		0.091257	0.0740469	0.133783	0.0967178	0.0603199	0.0903572	0	0.0377817	0.031348	0.0166712	0.0479545	0.0136565	0	0.0307199
AAEL001495		90.2927	108.982	162.84	157.657	163.979	175.085	3.93904	2.80935	5.36384	4.59041	6.32013	4.66098	13.2267	14.6895
AAEL001496		63.7416	79.7552	108.064	111.808	107.442	112.465	12.7837	9.03062	14.9704	14.7367	10.802	12.4075	13.28	19.3478
AAEL001497		21.6639	21.3497	27.8061	22.8957	28.3284	25.5677	4.88062	6.48014	6.51631	6.01111	6.92569	5.13664	5.3065	12.6024
AAEL001498		2.03713	2.2398	3.37427	3.41995	3.42904	2.46369	0.272202	0.201061	1.29114	0.532277	0.299594	0.338485	0	4.44969
AAEL001499		1.66959	1.52185	2.41967	3.12948	3.33024	2.43195	50.0564	63.2419	0.741966	1.00664	1.09621	1.33697	0.79665	0
AAEL001500		3.24031	4.33597	3.67587	5.62027	4.09822	4.43889	0.192927	0.184457	0.960019	0.508207	1.088	0.49453	0	0.526797
AAEL001501	DRE2_AEDAE	41.2157	39.6456	37.2279	35.4021	37.2023	43.1059	40.4808	18.1863	21.4524	21.9706	40.0263	40.9926	22.2685	39.3524
AAEL001502		13.6422	5.72209	10.9276	9.91572	9.22277	7.31278	1.14897	1.78487	1.66981	4.44369	3.32916	1.18588	5.65158	1.64498
AAEL001503		6.57295	4.49143	11.6614	14.7193	10.3578	6.43843	7.56287	66.2054	102.863	135.098	88.5648	37.2867	26.5233	11.2881
AAEL001504		22.613	9.91906	50.2968	25.6687	50.2627	26.19	7.27913	12.0719	23.6902	22.7081	38.5289	22.464	13.1717	7.92672
AAEL001505		13.2491	14.0854	18.484	20.6524	17.7325	22.2919	4.12832	5.12671	5.80942	5.8849	5.45724	4.69838	5.89568	7.35789
AAEL001506		29.1622	22.743	32.2267	31.0018	32.3017	31.2837	2.38185	2.86573	10.3631	10.6895	8.51792	14.135	7.48525	2.75424
AAEL001507		18.9131	21.4488	31.5216	29.9861	31.7069	30.8417	7.17603	10.8103	9.85361	10.8062	10.2138	9.94454	9.71094	3.79923
AAEL001508		17.0678	16.8761	28.5099	15.5866	23.4102	31.7237	0.959714	1.18471	1.35284	2.46454	2.19884	0.882079	13.8238	22.301
AAEL001509		10.1744	9.09892	11.4056	9.73007	9.35462	12.7937	43.2928	65.4564	52.5702	49.797	60.2322	38.5944	17.3009	13.3371
AAEL001510	GPROR23	0.192195	0.0490328	0.102687	0.126602	0	0.134185	0	0	0	0	0	0	0	0
AAEL001511		241.978	419.556	816.454	681.706	776.118	795.404	0.469504	0.75054	1.71358	4.61594	23.1555	6.90341	5.5397	95.03
AAEL001512		1.14259	0.831333	4.4016	1.98942	3.43123	2.61134	0	0	0	0	0	0	0	0
AAEL001513		0.812239	0.594302	0.801082	0.644013	0.737445	0.861056	0.0591765	0.0531024	0.0667896	0.160968	0.344736	0.203609	0	0
AAEL001514		0	0.059756	0.0321832	0	0	0.0287891	0	0	0	0	0	0	0	0
AAEL001515		25.837	33.3413	46.079	40.2364	42.4889	45.1346	0.486867	0.293196	1.29312	1.8433	2.10861	0.772031	5.43112	13.4279
AAEL001516		29.5305	27.4386	35.649	36.0043	38.9745	32.3251	15.7382	22.6098	32.7559	28.3593	28.3879	21.3551	16.9545	21.0083
AAEL001517		2.93969	2.83328	3.58608	3.00066	3.98462	2.43133	0	0	0.0819252	0.21221	0.0594933	0.103713	1.26383	0
AAEL001518		12.0298	15.5349	22.5418	18.3962	21.4328	17.9322	0.794162	1.94388	3.66286	3.96893	3.98589	2.53263	1.59235	4.25002
AAEL001519		1.18907	1.3674	1.37841	1.08569	0.975582	1.40519	6.24929	7.25026	3.28182	3.59278	4.53344	2.43341	5.32934	4.78526
AAEL001520		28.4761	43.0519	68.0654	59.1435	64.7198	71.2349	1.55641	4.73605	4.73306	5.75721	7.85432	3.75139	3.75456	2.10064
AAEL001521		2.26722	1.7763	1.67956	1.31946	1.93144	1.22859	11.4828	8.2163	18.9198	18.2765	15.6129	11.4552	5.01612	14.5433
AAEL001522		0	0.0598233	0.0921475	0.0385876	0.210289	0.0364527	0.0943073	0.0244116	0.304717	0.0632533	0.198859	0.143928	1.07761	0.789603
AAEL001523		8.65326	5.49644	8.91116	4.137	7.14923	5.34817	10.1307	7.73909	40.2468	34.2899	43.6091	18.1114	18.9619	1.29801
AAEL001524		4.52629	2.10347	3.43857	4.04981	2.53232	4.22445	0.261834	0.0535551	0.204437	0.207134	0.127072	0	0	0
AAEL001525		14.5877	20.3024	30.8123	29.6639	29.8805	31.6512	3.83672	4.67676	5.31356	4.80909	4.86087	3.37855	6.23236	5.86131
AAEL001526		67.122	47.1386	75.8636	69.4458	76.2562	63.4484	2.81825	6.17152	11.2641	12.5304	11.8932	8.31317	5.00916	14.5573
AAEL001527,AAEL001536		3.18826	1.24035	4.26339	2.68286	4.03657	1.98888	0.344195	1.40882	2.93359	2.7374	4.5443	1.7793	1.72497	0.870065
AAEL001528		7.07885	3.84158	4.28403	2.23143	3.86185	3.04776	3.0999	5.95642	19.0328	21.0812	32.4652	13.6949	10.9624	4.41899
AAEL001529		0.426788	0.885413	0.803952	1.12907	0.65913	0	0	0	0	1.15494	0.566232	0	0	0
AAEL001530		2.81968	4.80174	5.44628	5.6884	5.67245	5.28837	8.68116	9.59053	5.67671	7.08128	4.2996	3.29951	2.39686	0.0385698
AAEL001531		2.77454	1.01497	2.92213	1.49168	3.15888	2.49718	0.442451	0	0.878757	1.9319	1.69203	0.880688	7.53966	0
AAEL001532		30.6909	30.1273	33.1835	36.1234	32.6972	33.9671	22.0408	23.0007	14.3847	16.2681	15.286	13.5776	4.54956	6.79206
AAEL001533		0.302822	0.0906128	0.164775	0.204449	0.260947	0.110168	20.1111	9.93397	0.944592	2.46616	1.04961	2.13601	0	0
AAEL001534		0.0515096	0.0114151	0.0223442	0.0147698	0.0433039	0.0174102	0.148197	0	0.0295229	0.042213	0.0238811	0	0	0
AAEL001535		0.104473	0.768334	0.92042	2.20116	1.04619	0.948713	0	0.381625	0.48171	0.243189	0	0.199632	4.96972	0
AAEL001537		0	0.0711801	0.153246	0	0.279794	0.0377623	0	0	0	0.100766	0.0706673	0	0	0
AAEL001538		5.82042	5.93269	6.58739	6.13016	6.08111	6.46084	43.9545	39.719	63.5034	61.4071	51.0985	48.8413	17.6237	2.58354
AAEL001539		14.7683	11.5113	14.0741	12.2901	14.1174	11.2753	4.87316	7.80629	15.7502	13.1619	13.4096	8.71746	3.64998	4.18785
AAEL001540		37.7377	32.6396	47.3208	42.0614	47.8068	43.8565	5.58816	8.26781	13.407	13.0825	12.8436	9.08637	14.555	10.35
AAEL001541		11.6206	12.7395	13.7159	13.665	13.0444	12.9593	7.57505	5.84643	7.8594	7.20632	6.59885	6.95461	8.43335	9.18206
AAEL001542		2.38679	1.39802	4.62884	1.66007	3.74601	1.85823	0	0.0428466	0.161061	0	0.041675	0	1.54431	0
AAEL001543		0.674627	0.756345	1.04337	0.896743	0.874126	0.612321	5.78616	9.44511	8.19077	9.10249	5.30072	4.42624	1.63391	0.529775
AAEL001544		10.3438	15.2048	18.868	9.04155	19.1933	18.9097	7.9211	3.88246	3.9771	4.30273	5.99496	7.8134	9.46932	3.28377
AAEL001545		3.99719	3.60503	4.52021	4.79377	5.16644	4.23972	1.62753	0.51269	1.42087	1.46932	1.51667	1.17665	8.8284	0.814661
AAEL001546		13.7587	7.27739	9.6292	7.7037	10.7366	8.01984	1.84798	2.67143	6.71375	7.01497	8.48441	7.04534	1.37464	3.22744
AAEL001547		3.05615	2.61418	3.01463	2.26759	2.82958	1.7286	0.364505	0.318222	0.577271	0.532013	0.703692	0.44564	3.91482	0.59621
AAEL001548		15.6585	11.5365	4.92274	6.05556	5.11677	5.55047	134.079	73.2956	44.1109	58.9838	44.7927	47.8363	13.4217	9.04202
AAEL001549		32.1383	30.4201	46.2995	38.8133	46.9602	43.8263	7.98114	10.5619	22.53	20.7713	28.132	14.6333	14.1724	8.06332
AAEL001550		0	3.88326	1.23622	0.417279	2.25947	0.910158	0	0	0	0	0	0	0	0
AAEL001551		6.93319	9.921	13.2147	9.53809	12.2331	12.95	1.58367	1.30797	1.83492	1.33436	1.68255	1.61611	1.61628	0.0521203
AAEL001552		0.179309	0.228178	0.161075	0.209757	0.315028	0.116451	0	0	0	0	0	0	0	0
AAEL001553		0.0447962	0.0278198	0.0608838	0.0146133	0.047993	0.0143929	0	0	0.0342772	0	0	0	0	0
AAEL001554		10.6497	11.9404	17.0963	14.6488	17.6894	16.7041	0.881303	0.996366	1.8926	2.21258	2.2005	1.80922	0.665394	2.4044
AAEL001555		0.239463	0.293354	0.297714	0.0731339	0.250296	0.104821	0.929997	0.0942239	0.150179	0.269721	0.459829	0.09473	0	0.1854
AAEL001556		10.6448	11.2768	14.2694	8.96317	13.3327	9.29341	12.3681	12.7439	16.4075	15.6384	12.7366	10.1409	15.7247	10.0189
AAEL001557		40.2369	44.024	58.8731	53.9959	59.3567	58.078	13.052	13.9497	14.58	13.2329	15.3081	12.725	16.975	50.2326
AAEL001558		12.6012	17.5564	20.2936	28.9668	19.7964	29.4588	5.59856	2.64285	1.74897	3.16278	1.75653	1.88328	0.292609	0.386363
AAEL001559		45.2944	59.0877	35.4105	26.1667	37.8275	32.369	0.117203	0	0	0.0374115	0.0876291	0.0337124	0	2.89358
AAEL001560		0.39899	0.13983	1.28603	0.514203	0.708795	0.69941	0	0	0.153961	0	0	0	0	0
AAEL001561		35.7745	35.3389	47.1732	34.5987	45.7299	47.6178	50.5039	35.4748	19.739	17.2017	29.6272	22.5943	22.4802	26.2207
AAEL001562		15.268	17.5988	20.9324	21.8555	20.1662	19.2496	3.93211	3.90772	8.29731	6.9862	5.99948	5.25935	3.18203	2.78413
AAEL001563		1.85202	1.7742	2.95195	1.4311	3.02107	2.08298	0.958552	1.62137	3.33745	3.4887	3.81958	4.53616	2.13527	0
AAEL001564		13.8919	18.012	26.7832	27.2086	27.1081	27.4493	1.67095	3.69124	5.0862	6.80558	3.74121	3.37308	9.3576	5.30298
AAEL001565		5.63491	5.45807	4.31285	3.07172	4.15744	3.95832	15.1555	8.64574	7.02753	6.26633	14.7987	10.1449	24.6822	61.7096
AAEL001566		8.57516	5.91274	5.03764	5.89944	4.73609	4.97575	0.0798133	0.0258778	0.0967563	0.0339769	0.0272426	0.0618923	1.90484	0.528972
AAEL001567		28.2552	16.6023	24.7524	30.2223	26.7718	23.9591	1.60981	5.4786	4.56796	5.65177	4.92535	2.19686	2.05523	2.14489
AAEL001568		0.129982	0.429999	0.457163	0.526007	0.424808	0.335901	0.207657	0.129347	0.081076	0.041372	0.161151	0.108578	0	0
AAEL001569		34.3024	31.3962	40.0987	45.7606	39.7966	44.6322	34.0774	27.1555	32.4545	32.3331	39.3177	34.1703	34.1098	29.744
AAEL001570		6.47843	3.10696	5.36657	5.45358	5.1467	3.81903	1.03703	1.08953	2.39501	2.63223	2.96815	1.83059	1.19559	2.49297
AAEL001571		0.05219	0.0345108	0.0754664	0.0316599	0.0671592	0.0215595	0	0	0	0	0	0	0	0
AAEL001572		9.8308	6.28767	13.6378	7.93	12.9829	8.57806	0	1.46243	0.602968	1.83152	2.69728	0	0	0
AAEL001573		22.5473	23.9618	20.4629	18.6931	22.3236	25.145	13.2542	6.22956	11.3466	12.2372	13.7657	13.6257	6.6492	6.93311
AAEL001574		63.5021	52.3423	76.7727	72.7171	78.1546	76.4189	6.60573	8.87628	10.7334	12.1501	15.7477	9.38983	5.17943	7.89264
AAEL001575		1.00749	1.8502	0.833158	1.03438	0.907271	1.11677	0.297892	0.135902	0.232767	0	0.126734	0.0988467	0	0
AAEL001576		21.7904	15.7979	25.6133	21.4503	22.8505	20.0361	6.49482	9.18075	12.9827	12.8352	13.9166	11.7533	21.1594	21.407
AAEL001577		10.3839	9.31419	7.02497	4.9952	5.60521	3.8849	287.05	218.752	156.874	174.208	111.082	177.653	17.6646	2.69397
AAEL001578		1.77715	0.936846	2.31383	1.66547	1.9866	1.29444	0	0	0	0	0	0	0	0.0855092
AAEL001580		16.4011	22.9774	25.9349	27.4789	26.688	30.2848	2.66065	1.54001	1.94043	2.27915	3.85337	2.97473	5.20955	9.72991
AAEL001581		18.1457	19.4171	29.3559	23.3204	28.5015	26.2665	8.46914	9.68299	19.0463	17.7429	15.3876	14.2612	7.53336	10.8807
AAEL001582		2.2884	1.1705	3.25149	1.66806	2.85174	1.92589	0.484135	2.51662	2.51285	5.51875	6.00941	2.39652	1.5228	1.7845
AAEL001583		24.677	19.9745	32.2084	23.5171	31.6501	22.8721	3.89733	6.35386	7.27641	7.02106	13.8438	5.28117	7.67767	5.83708
AAEL001584		0.299886	0.132966	0.205489	0.215557	0.23467	0.150212	0.0601027	0.031515	0.128081	0.178591	0.0878839	0.0728028	2.75464	5.24876
AAEL001585		1.56366	1.90439	3.21236	1.87698	2.77024	2.41517	0.255224	0.0934261	0.364631	0.743292	0.52965	0.593794	2.80914	0.14331
AAEL001586		13.8315	8.39134	5.7153	8.60551	6.06321	5.30667	30.435	18.8913	9.01245	7.0991	4.48403	6.38547	2.43285	0.676954
AAEL001587		14.1667	17.4526	25.1973	32.1875	25.294	32.9486	4.53242	3.48846	2.26356	1.9101	1.27416	1.76511	1.26307	3.64612
AAEL001588		131.045	139.152	158.115	149.089	159.04	156.626	406.635	226.403	40.0149	51.2324	38.0241	49.7966	27.6678	41.1029
AAEL001589		0.0712916	0.128038	0.11354	0.152684	0.176882	0.0829092	0	0	0.0458062	0	0.0590375	0	0	0
AAEL001590		7.573	8.4534	8.75996	9.12013	8.9077	9.00497	0.808442	0.608477	0.573275	1.08524	0.707831	0.64819	0.860477	1.99441
AAEL001591		5.1091	6.69726	6.27228	6.62483	5.87044	7.55449	0.490742	0.182071	0.114988	0.755879	1.05045	0.288104	0.857746	1.00987
AAEL001592		3.8218	3.13454	8.50731	5.34502	7.27584	5.07567	0	0.188877	0.0830408	0.259847	0.134971	0	0	1.94473
AAEL001593		231.331	201.035	277.052	419.104	267.348	342.057	98.5095	113.66	110.506	114.303	40.3622	50.6486	27.3345	47.5251
AAEL001594		4.58498	6.20623	6.5999	11.6514	5.84311	5.82957	1.84998	1.69021	1.50737	3.39647	2.10355	1.71286	1.94598	1.54791
AAEL001595		6.19812	6.3895	11.568	7.24406	10.6389	8.94051	0.821175	1.76687	1.85372	2.37996	2.72341	2.10844	2.06471	0.0868378
AAEL001596		18.7711	24.6956	22.3311	26.026	22.6555	25.2858	18.1061	17.7875	24.7896	20.304	14.189	14.2659	18.1329	35.5437
AAEL001597		4.15841	8.43269	9.46873	10.3723	10.525	11.9358	1.79715	1.48816	2.10858	2.04674	1.36818	2.36908	3.14122	1.8638
AAEL001598		26.1253	32.7248	43.4568	36.9921	42.2475	43.7967	3.04321	2.63434	6.49017	5.57737	3.8512	4.28018	2.50305	2.25968
AAEL001599		20.0011	19.8742	27.6988	28.9095	29.9701	27.3443	42.6382	62.1087	66.0806	57.5134	28.5932	34.6316	9.30021	6.52385
AAEL001600		7.30699	12.076	14.0918	14.7588	13.4817	15.5176	0.556341	1.39807	1.0926	1.00316	0.715355	0.857413	4.7205	4.58748
AAEL001601		13.6368	23.2565	37.2979	47.5579	31.4325	37.303	4.63452	4.2339	19.6626	21.243	8.83256	14.4441	6.61485	8.85013
AAEL001602		0.162092	0.18691	0.387949	0.69252	0.375379	0.481104	0.040402	0	0	0	0	0	0	0.355758
AAEL001603		8.24172	5.99023	7.88311	6.84509	6.69113	4.60441	2.02473	8.24431	18.7536	21.9349	15.3763	7.20528	8.0904	6.42343
AAEL001604		15.8052	18.025	32.0896	27.9318	30.1848	28.3832	2.17158	2.87388	3.75792	4.64871	3.05575	2.03159	3.73221	5.38044
AAEL001605		67.3966	71.8292	102.021	117.089	102.247	129.674	12.7619	15.7825	30.6368	27.3974	32.3374	22.8878	19.6995	21.1463
AAEL001606	GPRMTN	67.4952	74.6304	100.328	109.379	102.099	105.478	48.0349	31.6336	32.4862	29.4501	73.3008	46.0562	77.1537	137.789
AAEL001607		102.413	96.6561	24.9469	30.4884	23.3652	23.2573	58.5533	37.5719	16.6379	16.5221	21.9316	20.6635	13.3197	20.6888
AAEL001608		0.420909	0.412373	0.900775	0.989569	1.34015	0.804103	0	0	0	0.0635795	0.0535761	0	0	0
AAEL001609		6.05219	11.3332	15.3646	10.3705	13.5798	15.0889	0	0	0.085455	0	0	0	0.8715	0
AAEL001610		5.62562	7.6796	9.9599	6.31163	9.09917	8.60148	2.99143	2.06411	6.65554	5.41637	2.48004	2.14446	4.97988	3.73188
AAEL001611		1.15958	3.62343	0.0231383	0.300207	0.0124137	0.0677961	1970.79	1076.9	32.4862	29.9761	10.6852	11.4266	3.61083	0
AAEL001612		7.52204	7.2841	13.2166	12.2378	13.2639	11.4341	0.276603	0.49693	0.743773	1.10625	1.12252	0.796985	0.975573	0.274998
AAEL001613		25.9647	26.1308	7.88116	19.1917	8.22807	10.8154	1.50357	2.24961	0.865645	0.579517	0.755736	0.781022	0.51001	0.353802
AAEL001614		6.87571	9.08117	5.89646	7.32544	5.84829	6.59222	6.91899	3.61661	6.01657	3.63596	2.49438	3.60143	1.84824	2.54199
AAEL001615		35.1554	34.6555	45.438	38.5018	41.6479	43.6387	8.66066	5.59891	9.19757	11.4082	8.99784	14.2638	5.40133	10.8249
AAEL001616		17.5455	22.437	35.9929	27.7971	32.0733	29.1111	6.51346	12.1591	13.9713	15.4348	15.8623	8.86559	16.7558	20.6781
AAEL001617	GPROR124	0	0	0	0	0.0150078	0	0	0	0	0	0	0	0	0
AAEL001618		12.7374	11.5623	17.5625	17.0074	17.4535	18.8665	2.47529	2.73976	4.95745	4.98502	4.15191	4.24727	5.66505	2.56737
AAEL001619		36.4243	31.4753	38.6318	50.0915	37.3848	47.8594	10.4973	9.0992	14.7703	12.8498	11.1856	13.1983	2.34816	7.27523
AAEL001620		5.26669	5.83924	1.86141	1.81499	2.05742	2.09015	0.727495	0.677535	0.0870271	0	0.333388	0.295732	0	0
AAEL001621		2.89955	7.32739	0.128792	0.836867	0.0274936	0.134839	4353.57	2474.44	85.498	83.152	22.3607	22.5802	8.87257	0
AAEL001622		37.176	49.4082	60.6815	56.2681	63.1254	58.8083	12.8892	14.3363	16.8222	16.5867	13.8265	14.7169	6.13259	9.18979
AAEL001623		84.2414	140.487	215.634	165.826	190.42	195.326	48.3573	37.4971	138.058	140.839	130.444	103.432	56.254	99.587
AAEL001624		5.07469	7.59624	9.30537	14.5961	10.6499	12.2206	0.245517	0	0.402324	0.366688	0.212741	0.329311	0	0.196605
AAEL001625		3.76092	7.1335	5.98019	5.44041	4.57317	4.06785	0.209116	0.235629	0.18188	0.441979	0.0824014	0	0	0.928663
AAEL001626		34.8083	38.9108	50.4993	65.3557	53.2242	62.6671	16.448	11.478	9.52552	13.8324	14.0527	8.31078	17.2032	31.9644
AAEL001627		15.567	13.981	10.2001	16.9255	10.7849	15.7739	39.3168	52.1209	14.557	14.5105	9.16553	7.99055	5.11237	24.4394
AAEL001628		6.32988	7.62093	10.0877	9.84656	9.7056	13.4008	0	0	0.249813	0.250742	0.391687	0.0728016	0	1.42441
AAEL001629		2.78551	2.25123	5.26977	3.12448	5.55542	3.35995	0.110827	0.203462	0.484523	0.728388	1.16669	0.231335	0.876298	0.0767518
AAEL001630		0.117097	0.0836398	0.102305	0.0838296	0.0594702	0.0817195	0	0.0396257	0	0	0	0	0	0
AAEL001631		6.72828	8.2469	10.1932	10.8138	9.47153	12.4039	1.31313	1.65746	1.35113	1.52734	1.53475	2.8229	1.34704	1.14731
AAEL001632		0.328143	0.313669	0.183577	0.0811793	0.236666	0.0893203	0.264521	0.134106	0	0	0.0680051	0	0	0
AAEL001633		0.163219	0	0	0.0319193	0	0.0324961	0	0	0	0	0.0687356	0	0	0
AAEL001634		0	0	0	0	0	0	0	0	0	0	0	0	0	0
AAEL001635		18.8524	24.373	30.208	36.3061	29.0398	34.4471	0.476654	0.517705	0.379582	0.485255	0.773989	0.357193	0	0.140679
AAEL001636		92.9661	72.3907	110.117	95.6137	108.848	94.2634	30.9426	32.6927	66.9502	60.6083	68.193	67.2786	40.3384	40.6863
AAEL001637		0.190609	0.0290233	0.123735	0.0307387	0	0.0867909	0	0	0	0	0	0	0	0
AAEL001638		13.416	19.859	25.555	23.8677	24.5651	27.7772	2.87932	2.2896	5.05663	4.6588	4.53179	3.69979	2.05834	7.86816
AAEL001639		1.96747	1.38781	2.25117	3.02806	2.27947	2.44104	1.04108	1.07834	3.72407	2.85497	1.56396	2.06081	6.10978	6.26109
AAEL001640		0	0.0848406	0.052424	0	0.0274364	0.0738868	0	0	0	0	0	0	0	0
AAEL001641		37.5642	36.8068	53.26	46.8109	44.6087	59.1473	0.547914	0.309781	1.83264	1.6199	3.97834	3.47742	28.7923	16.8702
AAEL001642		40.8624	66.2543	79.008	59.8339	65.4549	73.9762	16.007	10.5938	15.6321	17.4092	15.2871	16.1986	5.86789	30.9737
AAEL001643		0.167733	0.138978	0.586002	0.491576	0.302086	0.406686	0	0	0	0	0	0	0	2.37904
AAEL001644		3.83167	3.52425	4.78445	3.87245	5.31294	5.39713	0	0.19733	0.161138	0.10322	0.175575	0.0831867	0	0.427683
AAEL001645		6.95955	8.1606	9.8088	11.5252	9.33142	9.78284	2.62924	1.49361	2.82482	2.18793	1.61739	2.78087	8.8239	11.026
AAEL001646		1.38337	1.08942	1.50189	1.79835	1.48413	1.51701	17.2831	13.1879	12.7026	10.8035	29.7668	18.894	12.1829	0.0383246
AAEL001647		14.3821	15.2483	21.7762	15.9465	22.6527	15.8	2.40771	3.45301	3.37156	3.73248	2.81835	1.71036	3.46829	5.02264
AAEL001648		8.43561	5.3066	10.4415	8.4113	10.956	7.72336	0.479924	1.23823	5.34419	5.74776	5.2659	2.98837	1.24488	0.436887
AAEL001649		30.1687	31.9862	29.5197	30.5868	27.8928	32.5466	47.8834	23.8451	17.9348	18.4213	23.5757	25.2953	12.0768	13.2829
AAEL001650		5.1287	3.07963	1.00574	0.184875	0.651191	3.88658	0.358218	0.489194	0	0	0	0	0	0
AAEL001651		18.5346	15.5663	23.9925	22.8249	25.4145	23.3298	0.215182	0.913603	1.20201	2.03016	2.27173	0.922002	0.982565	1.71747
AAEL001652		0.644954	0.21276	0.325394	0.126603	0.549834	0.21003	0.0833964	0	0	0	0.0615035	0	0	0
AAEL001653		11.5449	13.2984	15.4642	13.3735	16.3291	17.1362	5.35127	2.27138	2.92641	3.69552	3.35721	3.93549	6.47091	7.69754
AAEL001654		0.269639	0.612583	0.110942	0.162748	0.116629	0.301092	0	0	0	0	0	0	0	0
AAEL001655		19.7919	19.2608	29.7126	27.1145	29.6073	25.9325	0.759207	0.910422	1.16275	1.50576	1.44362	1.33005	0.850268	2.16267
AAEL001656		22.0303	18.7975	24.3317	35.331	25.3296	30.8598	219.641	294.885	82.5445	82.9164	48.8332	39.4642	38.6862	51.1365
AAEL001657		13.6701	10.3959	11.6256	13.126	11.982	12.3782	3.1017	3.23485	4.88201	4.24776	3.84677	6.15561	6.01005	4.07413
AAEL001658		0.324786	0.379554	0.40199	0.771678	0.350536	0.385509	0	0	0	0	0.0316518	0	0	0
AAEL001659		6.84765	6.23265	8.85977	8.36928	7.54585	6.3335	2.92559	3.61698	8.11804	6.09341	9.97908	7.47889	8.62708	5.45875
AAEL001660		1.17208	0.380275	1.68598	0.910369	0.767944	0.733739	0	0.10369	0.129711	0.5273	0.377839	0	0	0
AAEL001661		0	0	0	0	0	0	0	0	0	0	0	0	0	0
AAEL001662		9.72581	8.67985	13.028	10.8551	12.1273	8.78586	2.49824	1.47169	6.07914	7.01473	8.06521	5.45495	3.72309	0.296361
AAEL001663		6.7754	11.1188	11.1554	8.90767	10.634	7.85107	2.98077	1.77728	2.1014	1.11203	2.75566	1.05398	2.2652	1.42758
AAEL001664		14.2091	14.0613	15.7585	15.3197	18.3064	12.9377	2.62732	3.4832	3.54014	3.27962	4.21173	2.21737	5.51882	1.8929
AAEL001665		0	0	0	0	0	0	0	0	0	0	0	0	0	0
AAEL001666		190.827	242.387	429.876	496.71	435.384	467.259	0.35492	0.15042	0.396759	1.62519	0.820367	0.400293	1.73238	19.8266
AAEL001667		88.1259	58.5773	6.22864	5.15335	5.53301	10.6816	1061.12	707.614	43.8452	35.6004	249.102	85.6341	106.643	1.44114
AAEL001668		412.072	305.751	320.204	268.24	297.964	261.627	326.012	142.573	323.878	381.434	371.487	399.016	198.227	196.269
AAEL001669		0.10151	0	0.539993	1.07869	0.843151	1.47253	0	0	0	0.227192	0	0	0	0
AAEL001670		24.0956	26.0311	33.8454	33.7609	32.8999	37.0521	14.1531	13.1423	16.7436	16.0205	9.37909	11.4006	2.88703	11.5853
AAEL001671		0.10333	0.107066	0.140856	0.430567	0.208404	0.267903	0.0836902	0.0459239	0.203689	0.0885821	0.087917	0	0.78827	0
AAEL001672		0.0527564	0.146537	0.212688	0.292846	0.194808	0.218948	0	0	0	0	0	0	0	0
AAEL001673		272.702	178.578	137.405	92.8005	134.609	92.4048	166.147	61.5127	210.197	117.53	156.637	109.915	79.6112	10.9899
AAEL001674		1.36954	3.27693	0	0.137042	0	0.0268401	3251.51	629.901	8.27157	9.92438	0.580597	0.400532	0	0
AAEL001675	CLIPA10	0.135252	0.0589106	0.186885	0.00746113	0.147402	0.0850229	0	0.0278712	0.0517224	0	0.367271	0.166801	0	0
AAEL001676		0.376171	0.180784	0.696943	0.249561	0.361509	0.216706	0	0	0	0.0735121	0.0300775	0.0334206	0	0
AAEL001677		2.06944	0.732591	1.07541	0.951895	0.430002	0.471154	0.190568	0	0	0	0	0	0	0
AAEL001678		0	0.305419	0.331591	0.121326	0.385855	0.285294	0	0	0	0	0.142403	0	0	0
AAEL001679		11.2489	18.9473	0.149958	0.939234	0.0838309	0.119679	14254.9	4881.59	204.263	185.291	24.9208	10.0404	11.6687	0
AAEL001680		0.84385	0.478006	1.39144	0.943806	1.18344	0.634327	0.0753218	0.0517291	0.482651	0.198592	0.318497	0	5.829	2.27812
AAEL001681		24.0575	35.0129	45.0634	50.4476	40.9136	52.7981	91.8345	159.434	10.1756	3.95485	1.6946	1.51071	0.880021	1.55434
AAEL001682		19.8205	18.8493	24.1936	24.4987	24.033	28.5486	8.88026	7.41019	12.6281	10.7717	12.2379	19.0526	8.60342	14.0675
AAEL001683		0.858186	0.844159	0.78208	0.743056	0.607155	0.231102	0.155768	0	0	0	0	0	0	0
AAEL001684		80.9357	54.3718	78.6065	86.1885	74.6299	80.0154	0.498043	0.142006	0	0.454271	0.754948	0.329337	1.57548	5.17396
AAEL001685		0	0	0.119147	0	0	0	0	0	0	0	0	0	0	0
AAEL001686		0.788947	1.42235	2.19812	1.21464	2.50407	1.46342	0.150996	0	0.418972	0.423808	0.777882	0.119083	0	6.12945
AAEL001687		0.798827	0.854149	0.794475	0.780747	0.921833	0.602171	46.1192	41.4403	3.55483	1.89933	4.17504	5.4735	0.718956	0
AAEL001688		12.4596	16.5732	31.3527	33.3267	29.9104	38.6979	2.64931	1.89266	2.55602	2.3951	2.70869	2.85859	3.40267	6.11604
AAEL001689		0.072263	0.0630909	0.129827	0.0785592	0.0843536	0.0845798	0.0227572	0	0	0	0.017841	0	0	0
AAEL001690		9.1421	19.7978	0.382593	1.11791	0.350343	0.275066	15685.1	4975.38	235.184	215.548	25.505	16.8921	0.111352	0
AAEL001691		32.8864	41.8633	43.88	41.4605	46.9744	43.5879	2.6135	2.50533	1.04589	1.24841	0.920977	1.00076	1.10013	3.97766
AAEL001692		0	0	0.0999162	0.385056	0.205017	0.101065	0	0	0	0	0	0	0	0
AAEL001693		3.51141	8.62187	0.458285	0.414884	0.369298	0.248276	3146.25	1594.1	35.8706	32.6568	21.6459	31.3131	6.89817	0
AAEL001694		0.3983	0.229193	0.300659	0.129993	0.318326	0.116563	0.319713	0	0.447466	0.605701	0.35202	0	0	0
AAEL001695		0.41452	0.571244	0.776319	0.486262	0.399403	0.487266	0	0	0	0	0	0	0	0
AAEL001696		0.208871	0.117372	0.229415	0.0667483	0.177356	0.0723031	0	0	0.0876185	0	0.0826732	0	0	0
AAEL001697		2.73917	3.2399	4.27631	4.73478	4.56362	5.71936	0.121942	0.0463288	0.118698	0	0	0	0	0.731061
AAEL001698		50.0116	47.5578	59.3328	45.4388	58.658	55.3378	36.5704	31.9667	26.4922	28.4304	39.3292	37.7167	26.6915	23.7147
AAEL001699		12.8866	13.466	10.1007	10.7401	9.35292	10.7602	83.6499	63.0937	8.69691	10.8063	8.18636	7.13641	8.06809	25.0154
AAEL001700		13.507	21.9506	30.499	35.1151	27.0798	39.0166	0.160837	0.733428	0.135998	0.138231	0	0	0	8.71573
AAEL001701		1.06618	1.98822	0	0.227031	0	0.0459937	1895.13	1578.37	99.4379	35.9965	8.40447	12.8448	4.17041	0
AAEL001702		33.8464	47.2193	21.4188	13.888	55.752	16.9298	78.7767	30.0781	10.0131	39.1449	54.6597	209.371	169.758	65.9325
AAEL001703		30.9645	50.9943	66.8005	57.9036	35.9927	1.3221	12138.5	10788	31755.4	32727	30046.5	30046	7072.57	3.81199
AAEL001704		0.186264	0.221359	0.123468	0	0	0	0	0	0	0	0	0	0	0
AAEL001705		9.38253	11.7043	8.85298	8.53428	8.52425	9.641	14.4525	12.1063	9.26143	8.91515	7.702	7.71493	5.24853	10.5494
AAEL001706		54.1773	74.5875	77.7768	96.5275	77.5663	98.1292	14.2106	9.55412	16.6901	16.5776	13.5123	16.9428	19.8759	13.9832
AAEL001707		8.18122	8.33718	4.58105	3.15554	4.20058	2.87484	13.1546	14.0262	1.86445	1.12541	1.08922	0.819897	0.0528648	0.992059
AAEL001708	AAEL801242	23.8455	14.1927	6.07923	4.71506	6.71097	3.40486	3.665	1.10885	0.35783	0.215208	0.234101	0.439618	0	0.200203
AAEL001709	AAEL801236	31.462	28.608	40.0386	34.6152	38.6216	34.5077	3.06785	4.22018	8.84	7.0699	8.73988	4.92258	4.76538	12.9468
AAEL001710		10.6237	6.87586	13.0499	11.0771	14.2623	10.7949	0.0157523	0	0.0182439	0.0565933	0.101425	0.0160762	0	0.420074
AAEL001711		11.2813	9.29642	12.7791	15.442	14.7393	18.3799	0.0676563	0.979771	0.434987	2.42402	1.30428	0.417412	0.707193	1.49334
AAEL001712		0.0747448	0.0805782	0.0657399	0.0254081	0.142523	0.0409075	0.0547967	0.0333467	0.0815701	0.117544	0.0801298	0.130873	0	0
AAEL001713		0.185053	0.143824	0.273195	0.166541	0	0.0669742	0	0	0	0	0	0	0	0
AAEL001714	AAEL801239	0.991281	0.336541	0.866124	0.633972	0.552667	0.745357	0.274891	0.276108	0.499759	0.513315	0.615655	0.79615	0	0.177295
AAEL001715	AAEL801237	164.689	123.443	183.799	171.863	175.908	188.766	54.2689	44.9928	115.027	125.197	153.379	162.198	78.6733	58.8528
AAEL001716		17.2738	15.5722	24.9378	24.5433	25.452	22.9438	1.52848	3.57781	7.05429	6.91479	5.88112	4.70775	5.8021	5.11553
AAEL001717	AAEL801240	11.0301	16.1361	20.2867	14.6077	18.6405	19.5626	2.06221	1.11022	1.99974	1.74291	1.66748	1.95464	3.65356	6.83195
AAEL001718		0.368149	0.154676	0.570289	0.29278	0.802552	0.248495	0.0689651	0.240494	0.149035	0.792418	0.59943	0.107736	0	0.235907
AAEL001719		6.40954	5.86484	10.1253	8.47975	9.9604	8.65944	1.31231	1.21124	2.95877	2.81089	2.31576	1.9988	0.575994	0.427032
AAEL001720		9.73469	13.3939	32.5877	15.7173	27.9014	25.669	0	0.204217	0.257303	0.773759	0.465999	0	0	0.294233
AAEL001721		19.0121	16.032	17.8449	15.3319	17.3072	14.7651	10.4836	7.44821	1.27231	1.28601	1.0059	0.44581	2.57093	1.86585
AAEL001722	AAEL801241	45.9609	53.2434	2.28953	1.5007	2.4696	1.32825	0.389112	0.60619	0.205791	0.327067	0.276718	0.028693	0.411958	3.92065
AAEL001723		15.256	12.0956	16.4367	15.8427	16.1969	14.0143	6.79362	8.95207	1.43694	1.41773	0.732017	0.431997	2.45973	5.82363
AAEL001724	GPRNNB3	4.6505	2.98049	3.37319	5.36681	3.55097	3.71361	10.034	9.48032	3.64874	1.71192	2.48068	5.08072	0	5.83966
AAEL001725	AAEL801238	16.5131	15.2324	25.1306	21.3507	24.5028	22.3259	2.85849	3.12223	6.03903	6.55032	6.47513	4.17158	2.3632	6.54852
AAEL001726		0.108415	0.0398174	0.115767	0.2031	0.0976094	0.0683248	0.0571896	0	0.0300175	0.123442	0.02096	0	0	0
AAEL001727		6.63248	6.45975	9.09311	9.34749	8.22024	10.0427	0.0763826	0.292796	0.220672	0.891654	0.897042	0.244608	0	1.95014
AAEL001728		0	0	0.030352	0	0	0	0	0	0	0	0	0	0	0
AAEL001729		12.3314	13.6898	18.2969	17.6362	16.9196	18.0365	2.0452	1.74525	3.37887	3.70877	3.70622	3.18918	2.46564	7.94365
AAEL001730		1.50191	1.91884	2.15894	1.24949	1.26616	1.90312	2.04378	1.29631	0.21251	0.361051	0.165342	0.375307	0	1.54058
AAEL001731		38.3891	27.9302	43.4561	41.6902	43.9158	41.2736	0.0855279	0.85312	1.00234	1.98174	2.22459	0.802399	0.394982	3.33964
AAEL001732		0.352586	0.0750302	0.0812901	0.0439664	0.0511312	0.0144196	0	0	0	0	0	0	0	0
AAEL001733		10.1473	10.8006	12.3872	14.6362	14.6182	16.1685	13.6433	8.09196	9.28254	10.6454	8.17899	12.2262	6.67007	5.52796
AAEL001734		3.2242	1.55332	2.46767	1.62541	2.90446	2.08946	0.071102	0.0786302	0.421554	0.16382	0.671854	0.125316	0	0
AAEL001735		0.558748	0.248999	0.294506	0.495248	0.0678479	0.0734929	0	0	0	0	0.119971	0	0	0	annotated as cuticle protein
AAEL001736		0	0.0553864	0.0595497	0.0199736	0.0633273	0.0190882	0	0	0	0	0	0	0	0
AAEL001737		8.72107	6.32297	9.86183	9.21863	9.52081	9.48151	0.0424018	0	0	0.153584	0	0.210541	0	0.828694
AAEL001738		10.5931	8.2752	10.0607	7.62862	8.34168	8.14306	2.00911	0.971893	1.37485	0.58793	0.971149	0.686511	0	0
AAEL001739		2.55333	1.53742	2.68191	1.50568	2.39759	1.69722	0.118274	0.0282564	0.105034	0.182383	0.369902	0.208359	0	1.19627
AAEL001740		14.7746	17.2134	18.8155	15.2686	18.5212	20.8581	5.48292	4.59366	5.00394	5.25495	5.69753	6.04495	5.42136	7.02148
AAEL001741		0.271174	0.404152	0.410446	0.407732	0.434294	0.494199	0	0.205421	0.132612	0	0	0.130062	0	0
AAEL001742		36.854	33.1195	47.4012	48.7855	47.2027	45.0952	10.4803	16.5248	17.915	19.5805	20.7731	13.929	6.99953	9.21213
AAEL001743		0.145106	0	0	0.0512139	0	0	0	0	0	0	0	0	0	0	annotated as cuticle protein
AAEL001744		1.48498	0.795999	2.26202	2.08025	2.2617	1.42374	0.0360612	0.0246786	0.156335	0	0.0827192	0.0628617	0	1.58409
AAEL001745		0.154566	0.0310514	0.101187	0.233994	0.035521	0.0901926	0	0	0.0377057	0	0	0	0	0
AAEL001746		28.4714	21.6451	31.3186	29.7715	31.5772	28.0513	22.4888	22.6888	65.313	70	69.4551	52.7398	37.2492	30.2442
AAEL001747		4.38456	4.48054	6.4732	5.76586	6.47904	7.3921	0.0662144	0.046071	0	0	0.0965361	0.109635	0	0.481284
AAEL001748		30.6202	50.2144	48.2747	39.6191	46.0063	43.6069	2.24338	1.01495	3.53351	1.71006	2.97923	2.84007	1.4765	0.84853
AAEL001749		21.2437	24.3729	22.555	17.2233	24.3697	20.3286	0.582569	0.262561	1.50046	0.983262	2.08039	1.15846	2.09223	0.344276
AAEL001750		19.0812	13.4503	19.8109	16.3829	17.9725	15.3728	7.93934	13.1012	16.4531	19.4264	15.8884	11.5209	2.94822	9.13682
AAEL001751		21.3552	31.441	52.2329	38.0731	56.0577	46.3532	10.1703	10.0613	18.0331	18.0175	12.3613	16.9535	10.0798	6.50144
AAEL001752		30.1523	24.4809	31.5475	33.5449	31.1696	29.9905	12.0956	21.018	22.1027	21.3044	19.6348	15.3948	16.463	27.9812
AAEL001753		2.98242	5.30097	7.69142	6.95699	5.66683	7.19502	1.91273	1.58737	5.42485	3.32724	3.85711	2.05605	0	0.155949
AAEL001754		2.90681	3.77741	8.3143	6.71854	9.61383	5.663	0	0	0	0.29427	0	0	0	12.6066
AAEL001755		0.273895	1.09121	1.16332	0.971131	1.45472	1.2551	0	0	0.466864	0	0.10219	0	0	0
AAEL001756		5.18259	6.7594	9.66141	9.83558	9.90814	9.22387	0.421293	0.716726	1.61419	1.31605	0.786337	0.803528	0	1.9501
AAEL001757		3.06978	3.38663	5.63575	4.85543	6.2244	5.53201	1.60254	1.20882	1.56155	2.27973	1.70435	2.66083	10.4691	6.79307
AAEL001758		23.7378	14.291	22.1723	28.5368	23.0006	17.593	7.23911	23.5032	29.4977	31.3398	29.336	23.2529	15.9427	7.71465
AAEL001759		1737.57	2555.5	1974.57	1972.9	1994.43	2005.66	1918.87	1090.79	2251.63	2481.59	2501.31	3024.46	1395.05	1894.52
AAEL001760		8.39926	4.00071	8.36385	4.92893	9.08822	4.57041	0.144737	0.191486	1.00746	0.967077	0.998548	0.713354	3.50105	0.962732
AAEL001761		17.138	25.7764	41.3594	36.6391	41.1772	47.4961	3.24575	2.08509	5.25426	3.42179	2.44895	4.1767	1.53104	0.566696
AAEL001762		0.387914	0.601048	0.906144	0.525592	0.725031	0.648865	0	0	0	0	0	0	0	0
AAEL001763		8.78336	14.0401	26.7365	12.6201	23.3729	10.5107	0.51336	1.13368	0.378772	0.189294	0.601095	0.272729	0	0
AAEL001764		18.5796	32.7345	29.2653	31.3929	31.4867	39.5913	3.8161	1.62566	2.99557	2.4459	4.87393	8.20049	1.70941	3.66053	histone-fold protein CHRAC subunit, putative
AAEL001765		8.52371	9.66906	14.83	16.79	15.6926	16.7212	3.34177	10.2411	9.90984	10.7093	6.69069	5.52638	3.46152	6.61657
AAEL001766		3.63311	3.26156	2.83272	1.72475	3.10418	1.09185	0.523961	0.55424	1.32898	1.06995	0.599091	0.183672	0	1.25313
AAEL001767		42.0176	72.9233	46.3121	34.6369	40.8964	46.6088	83.1607	186.423	312.612	267.88	67.6867	55.244	33.3659	33.7804
AAEL001768		7.92906	8.60868	8.32071	6.27743	7.94122	7.75199	7.16388	4.76805	4.85591	5.18924	4.17079	5.04502	4.26564	4.72574
AAEL001769		95.1948	83.8579	137.229	148.662	140.756	156.194	38.3297	47.5237	73.4665	76.0272	53.3357	53.1062	24.8219	48.9366
AAEL001770		31.1944	24.8366	33.1936	24.9713	31.4689	25.9712	16.3386	21.5209	24.9857	28.4322	25.6906	18.1686	7.51537	13.9007
AAEL001771		2.77812	2.6886	2.82985	1.79322	3.34956	2.43445	0.0514438	0	0.0251654	0.210754	0	0.0425413	1.86749	0.0610262
AAEL001772		0	0	0	0	0.0114824	0	0	0	0	0	0	0	0	0
AAEL001773		1.51531	3.73508	5.87325	4.77812	6.74774	6.24255	0.714692	1.86336	2.01682	2.30029	0.988412	0.472725	0	0.274114
AAEL001774		248.516	170.519	150.596	100.322	197.309	143.284	80.3888	44.0339	111.425	194.666	173.888	627.612	220.237	116.714
AAEL001775		6.40556	8.10417	7.7118	3.47951	6.19935	7.22288	2.97084	3.251	3.00015	2.56685	1.8202	2.26956	1.30221	1.14071
AAEL001776		0.515574	0.481589	0.840498	0.475563	0.927416	0.406554	0	0	0	0	0	0	0	0
AAEL001777		7.08762	4.7254	6.86357	4.62125	6.22669	5.12503	2.31392	1.81004	6.1045	4.25845	4.85305	2.00361	0	2.68321
AAEL001778		17.0238	16.7479	24.2308	25.5968	23.503	25.9056	6.29223	4.87612	8.03912	6.92408	5.46838	9.26983	1.30715	2.79635
AAEL001779		100.717	118.374	167.204	146.779	166.179	153.769	135.866	123.158	195.635	192.688	149.823	154.938	184.505	188.024
AAEL001780		2.32286	1.12045	1.44736	3.24735	1.64004	2.64623	0	0	0	0	0.0518475	0	0.898149	0.603266
AAEL001781		5.60082	11.8614	11.5457	14.7282	13.1145	14.8955	0.323035	0.0397214	0.0513885	0.185848	0.135094	0.225916	0	0
AAEL001782	GPRNND2	16.3982	14.6626	16.7998	20.4366	17.862	18.4388	6.56993	5.9982	6.31743	5.28663	5.09728	6.4304	12.5868	17.3675
AAEL001783		3.55451	2.95643	3.64942	7.97805	3.00046	3.61028	1.90505	3.29887	4.44481	7.8285	2.36479	4.07479	0	2.53495
AAEL001784		3.3479	3.99372	5.27214	5.4825	5.66054	5.86872	2.27966	3.12973	4.80064	5.51908	4.49065	3.52669	2.92712	2.49935
AAEL001785		5.20681	10.5213	9.98555	12.0291	11.5874	13.0186	0.202244	0.111893	0.0965885	0.174865	0.162389	0.0424327	0	0
AAEL001786		2.98242	5.30097	7.69142	6.95699	5.66683	7.19502	1.91273	1.58737	5.42485	3.32724	3.85711	2.05605	0	0.155949
AAEL001787		8.07035	9.48405	13.0225	11.2656	12.654	12.2873	1.25846	1.25611	2.70431	3.05871	1.66644	2.05441	1.96019	7.36292
AAEL001788		0.562606	0.834884	0.78371	0.662552	0.968857	0.489977	9.68003	28.0782	12.0555	16.5193	5.96208	4.21557	0	0
AAEL001789		3.2214	7.89564	10.5663	8.7972	11.9479	9.96461	4.91966	3.38438	1.64286	2.79337	1.53455	2.61708	0	0.468715
AAEL001790		0.0507079	0.0348639	0.151556	0.0641206	0.424217	0.145656	0	0	0	0	0	0	0	0
AAEL001791		26.5582	26.9282	36.1266	36.0032	35.5583	33.6754	1.40763	2.24251	2.77612	2.12592	3.43203	2.16756	5.35292	12.5772
AAEL001792		4.14579	4.12442	2.66334	4.18281	3.06335	3.85412	1.76189	0.692579	1.88915	0.630041	2.58833	1.34041	0	0
AAEL001793		33.1271	30.2452	16.4001	14.3567	15.1476	12.6225	0.22388	0.0428459	0.0181146	0.318733	0.152632	0.129921	0	1.18218
AAEL001794		29.0407	23.2049	55.7852	37.0076	45.5143	54.8196	0.238752	0.880344	0.789424	0.58339	1.88056	0.510312	11.6522	18.3773
AAEL001795		45.9909	42.9021	45.8099	47.7518	42.9573	44.4964	5.96152	4.18627	20.8022	20.6252	19.6771	19.2919	15.1283	43.1483
AAEL001796		11.7895	9.826	8.26555	6.64215	8.05207	6.59583	4.30726	4.76862	10.8345	10.3863	9.04505	7.39908	6.45223	9.27176
AAEL001797		17.177	12.5483	11.5471	14.0984	10.5934	12.386	6.62037	9.43261	10.6062	9.11761	8.26419	7.83691	0.429458	3.14623
AAEL001798		89.6647	83.4336	120.81	112.94	123.472	106.144	35.9265	37.7366	50.5683	48.794	45.4396	36.334	46.8597	52.7458
AAEL001799		2.42907	2.09436	6.20314	4.35939	6.01599	4.2663	0	0	0	0.0995755	0	0	0	0.568469
AAEL001800		19.7521	21.7505	21.3244	20.1847	20.7135	22.042	7.9561	5.85513	13.0215	13.1922	14.5021	15.7534	13.7055	10.6947
AAEL001801		1.39614	0.84891	1.04244	0.435183	1.59664	1.4466	1.44084	1.24347	3.05879	1.84298	1.48896	0.729758	0.144372	11.173
AAEL001802		6.74022	6.43998	14.753	10.5841	11.8433	14.5255	0.0484468	0.167353	0.142246	0.0765589	0.328469	0.161361	4.90993	1.67342
AAEL001803		3.98907	2.82648	4.75289	2.41489	5.37022	2.38058	0.146776	0.379334	1.05019	0.900427	1.46228	0.506327	0.933772	0.963073
AAEL001804		3.73053	3.33756	2.89907	2.81031	2.3707	2.35195	1.76054	0.62443	3.31086	3.26671	0.933445	1.52479	2.75231	3.1849
AAEL001805		10.6366	10.6028	10.3882	11.5495	9.98842	12.4038	6.34165	3.82505	3.61168	4.34509	3.54423	3.09621	3.60637	3.80906
AAEL001806		45.8848	51.6992	21.0141	16.7191	20.5897	17.931	0.453231	0.305026	0	0.173895	0.161555	0.0230101	0.815039	7.65038
AAEL001807	CYP9M9	7.67225	13.129	3.73227	5.38114	3.81265	2.59707	16.2932	22.9617	13.0219	10.0793	4.50239	4.54278	0	0
AAEL001808		29.721	21.2019	27.0392	35.0845	26.3767	27.5737	0.286826	0.696563	1.49147	0.947488	1.20738	0.600695	9.58747	9.4193
AAEL001809		3.65844	7.52946	9.27037	10.3922	8.61453	9.71618	0.0640146	0	0	0.297911	0.0489654	0	1.45947	8.34148
AAEL001810		58.8506	68.6639	120.301	104.236	114.547	116.472	18.7788	20.0079	42.4285	45.1042	35.5111	31.6586	14.9044	52.2267
AAEL001811		16.0039	21.4103	32.4484	20.1597	33.54	27.9429	1.55115	1.74474	2.7112	3.15273	2.66962	4.08216	1.01829	6.21325
AAEL001812		2.62724	2.27682	3.43474	4.15347	3.59193	3.69677	4.92675	7.43703	19.2715	13.5604	11.1399	16.8227	5.9615	1.80346
AAEL001813		14.6209	14.8012	4.31788	11.9255	4.63075	6.68731	0.585716	3.78471	0.529376	0.704472	1.28688	0.653559	0	0
AAEL001814		0	0	0.0337669	0	0	0	0	0	0	0	0	0.0722737	0	0
AAEL001815		15.2582	13.3526	14.4615	13.9532	14.3941	13.1747	0.697132	0.368606	0.553758	0.690169	0.520452	0.35861	2.41331	5.13152
AAEL001816		8.77279	5.77672	3.93547	4.19035	3.89473	4.38497	217.33	145.324	65.9629	90.2739	56.0681	88.4866	16.6282	4.15738
AAEL001817		3.54971	2.61502	3.70659	4.40941	3.03537	3.56662	0.595312	0.544055	1.02452	0.829205	0.835831	1.00159	12.1559	25.8183
AAEL001818		4.49673	1.90675	9.07155	4.78622	8.66627	7.34126	1.36222	1.7079	0.991565	0.435828	2.64549	0.918452	3.01258	0.54482
AAEL001819		17.1086	16.0786	22.6551	22.379	21.4703	24.082	0.675567	2.09895	2.62148	3.85905	3.35895	1.72233	1.33787	4.48396
AAEL001820		0.280873	2.46866	1.54075	1.58726	2.84209	2.00898	4.78107	0.445821	0.324691	0.40998	0.378295	0.585718	3.89042	0.194636
AAEL001821		0.13105	0.140727	0.401843	0.618365	0.249625	0.353147	0.0566879	0	0	0.0979547	0	0	0	0
AAEL001822		0.0511492	0	0.147608	0	0.106089	0.032368	0	0	0	0	0	0	0	0
AAEL001823		12.3718	13.3836	19.7396	24.2067	15.7891	15.752	0.266941	0.576277	0.324592	0.413872	0.568611	0	0	3.98848
AAEL001824		19.7547	17.324	18.5739	19.7257	18.6123	20.4613	8.20032	11.6029	13.3636	12.3487	9.52964	8.02192	11.5252	22.571
AAEL001825		15.3472	7.55071	8.95496	10.0644	9.56759	9.32276	3.27024	5.57751	7.70468	7.42162	5.91185	4.21729	12.9143	7.51219
AAEL001826		0	0.0776829	0	0.0342203	0	0.0348572	0	0	0	0	0	0	0	0
AAEL001827		14.0129	21.858	22.6514	26.9575	23.8359	24.2062	1.94499	2.13329	4.70824	5.32378	3.37862	2.9033	2.60209	13.3577
AAEL001828		0.571779	1.02206	1.439	0.982933	1.49173	2.70768	0.2389	0.347608	0.887307	2.02967	0.52203	0.184951	0	0
AAEL001829		0.363897	0.188767	0.330195	0.336397	0.339311	0.34303	2.51906	5.80661	5.19506	6.20126	7.27111	4.2024	1.86733	0
AAEL001830		35.0674	41.8188	36.7215	34.7983	38.404	39.7774	27.7007	20.8133	23.5122	20.5543	22.4293	23.1662	12.0017	9.79797
AAEL001831		39.3318	53.2879	66.3602	54.1659	60.6365	75.2724	14.2097	6.273	15.2334	19.3545	21.6531	23.8185	6.2413	18.9026
AAEL001832		12.4223	11.7678	15.8352	12.9508	14.8038	11.8641	1.46188	1.51721	3.31738	2.59764	2.9528	2.95215	0.766132	1.57643
AAEL001833		6.12918	6.53189	7.5311	7.94654	7.90314	7.83659	19.9569	15.0652	12.0809	11.205	7.86672	12.0061	4.15799	4.09326
AAEL001834		46.1703	30.791	50.1814	44.6539	52.9809	40.7614	11.7859	14.0577	17.4054	18.4908	21.1895	15.5263	34.8842	20.772
AAEL001835		17.7323	11.154	4.5139	8.09909	4.94098	11.8643	1.70112	1.67577	0.758887	0.38289	0.65286	0.648631	0	0
AAEL001836		2.65153	2.5808	0.277857	0.342832	0.35074	0.591533	0	0	0	0	0	0	0	3.33122
AAEL001837		6.81123	7.55336	6.4894	8.22295	5.72353	2.39885	160.113	231.302	402.083	353.789	174.236	226.008	67.2697	0
AAEL001838		47.4194	66.7072	74.5992	59.8348	72.5716	83.826	28.1508	14.2336	19.5201	15.0448	21.6277	23.963	10.4435	27.1402
AAEL001839		0.205908	0.43534	0.338632	0.290955	0.355049	0.388447	10.4089	10.9018	0.478401	1.07644	0.390907	0.61048	0	0
AAEL001840		17.6534	16.2042	2.93678	7.09795	3.24525	5.71402	197.25	218.164	51.6922	68.401	17.096	37.6125	4.92968	2.31973
AAEL001841		0	0.0758199	0.0386538	0	0.0819153	0	0	0	0.0856536	0.264331	0	0	0	0
AAEL001842		0.152189	0.35791	0.449472	0.732128	0.369882	0.371617	0	0	0	0.066409	0	0	0	0
AAEL001843		12.8749	9.60228	14.7419	7.77878	15.2598	10.3187	0.786862	0.458721	1.67455	2.50283	1.30149	0.977871	1.46423	0
AAEL001844		10.7971	18.0349	5.15246	6.25548	5.04059	5.04705	15.9157	19.3573	12.9359	12.1628	4.74636	7.3924	5.81138	6.31994
AAEL001845		64.6447	81.3274	72.775	111.102	70.9473	89.291	38.2368	25.0012	19.8817	20.4793	21.3097	21.7111	15.7398	27.6328
AAEL001846		0.121824	0.0746231	0.0777798	0.150201	0.0838245	0	2.34634	0.138343	0.0881323	0.179599	0	0	0	0
AAEL001847		31.8825	37.0222	66.924	49.0296	66.65	53.6564	4.86779	4.92815	19.0249	25.5969	16.4102	16.341	8.8449	8.87612
AAEL001848		39.4478	40.8272	69.1571	67.9649	65.1086	61.8939	5.90862	9.05049	13.8948	13.5709	12.2052	8.96513	8.74755	7.6545
AAEL001849		0.567264	0.218618	0.132679	0.468323	0.280506	0.164237	0.0862093	0.133233	0.248974	0.416192	0.257804	0.48226	1.63872	1.04717
AAEL001850		4.60342	4.14056	6.74463	3.93149	8.08555	5.08765	16.9967	14.5035	19.0046	24.8338	27.587	30.3787	27.2199	12.1269
AAEL001851		29.6965	29.7941	24.6528	21.1925	23.9577	14.9428	8.67944	3.46139	48.4813	26.3825	46.3364	28.8504	19.5919	18.0397
AAEL001852		52.7719	49.0481	87.5881	83.983	86.6752	84.5056	15.2141	9.82536	56.0969	52.7432	44.331	47.3792	32.8202	28.4103
AAEL001853		17.4207	16.7891	22.5264	22.8837	22.4015	24.136	8.54841	9.63046	18.2963	17.9654	15.6194	12.4265	5.00566	9.66198
AAEL001854		23.0338	21.376	23.6818	25.3801	28.6259	34.2261	14.9115	6.421	5.48056	4.66374	6.88906	10.0351	5.29437	12.6931
AAEL001855		1.07204	0.725305	0.789778	1.15492	0.588123	1.26493	2.32013	1.80207	0.379034	0.740182	0.302894	0.95841	0	0
AAEL001856		42.3838	41.3241	51.5147	47.2054	50.8205	54.3873	3.0799	2.73073	6.58124	5.90306	10.2492	5.24439	9.39104	26.8833
AAEL001857		17.3648	11.7444	3.82028	3.19031	3.82535	4.60009	0.164712	0	0.13687	0	0.0905188	0.0695567	0	2.0929
AAEL001858		16.7717	15.7953	20.6048	16.5878	21.4387	16.9748	1.03715	1.55918	2.50487	2.04791	2.53166	1.3021	0.531108	0
AAEL001859		19.8744	24.8766	27.1676	34.309	26.4892	32.0564	10.0068	15.2702	19.2563	17.282	13.1499	13.0666	9.61045	15.4861
AAEL001860		65.6536	49.7914	55.0639	62.5731	46.831	59.6879	35.939	24.8246	25.0881	24.1819	25.6253	27.1815	18.1469	18.8972
AAEL001861		41.9357	39.7573	63.6088	59.8357	65.4915	58.7976	0.927647	1.98542	4.87822	5.08136	4.10423	3.22316	1.24128	2.98381
AAEL001862		0.634501	0.388905	0.814653	0.801812	0.963746	0.891735	0	0	0	0	0	0	0	0
AAEL001863		231.73	383.788	127.764	152.016	123.939	105.082	6483.91	6035.1	8805.01	7066.24	2864.89	2902.14	975.771	31.5638
AAEL001864	AAEL801245	68.6534	70.3613	103.112	150.779	106.857	82.8255	29.0267	57.9023	128.868	128.414	118.315	85.6631	158.004	239.717
AAEL001865	AAEL801244	143.298	134.996	127.593	117.357	121.355	104.264	97.8137	44.5468	92.8262	96.2129	79.3178	103.183	44.4459	75.0119
AAEL001866		19.9444	45.8437	63.4033	32.6361	55.1152	41.8394	36.2201	28.272	45.8573	54.1923	66.0399	40.9195	26.4138	24.0208
AAEL001867		0.111207	0.0629782	0.54358	0.37827	0.631438	0.220484	0.0322993	0.0988467	0.0918189	0.031344	0	0	0	0
AAEL001868		0.250238	0.203219	0.444362	0.0725	0.62196	0.460563	0	0	0.113133	0	0	0	0	0
AAEL001869	AAEL801247	86.3674	81.0457	121.958	116.918	116.638	113.495	31.3801	30.5091	65.4952	68.893	70.3195	54.5096	29.3583	22.741
AAEL001870		1.90026	2.633	1.89584	1.88139	2.24341	1.97496	3.02869	1.813	1.05204	1.40995	0.996761	1.39552	2.25171	0.0482939
AAEL001871		11.888	19.0039	16.8276	16.6552	17.4316	19.8367	6.08487	2.07735	5.69312	8.46469	2.77758	3.13692	6.66737	4.66958
AAEL001872		360	377.882	365.462	310.224	385.427	360.926	325.268	151.551	323.217	329.553	279.338	289.275	185.166	138.8
AAEL001873		0	0	0	0	0	0	0	0	0	0	0	0	0	0
AAEL001874		22.4906	29.8028	36.2921	26.2923	32.6313	34.9153	11.5584	7.37713	9.202	7.13318	9.05874	8.99464	8.65067	16.0144
AAEL001875	AAEL801246	27.919	23.5977	31.0618	29.3358	27.8284	30.3078	0.641356	1.6506	3.45749	3.18717	2.67665	2.48778	2.16726	5.76224
AAEL001876		27.3239	23.6571	27.9666	28.7409	28.101	29.801	2.39554	1.08864	5.34669	3.46881	6.19304	3.92286	1.70288	3.53211
AAEL001877		1.11711	1.2407	1.27042	1.38927	1.73776	1.29979	0	0.183357	0.080142	0	0	0	0	0.0984234
AAEL001878		2.14958	1.63609	1.2235	2.02204	1.13976	1.37896	3.48249	2.81767	1.91815	1.59418	1.96094	0.810675	2.98094	1.41438
AAEL001879		16.4978	24.256	34.1575	31.6735	31.7641	33.7909	2.33762	2.22781	8.44792	9.22775	5.86586	7.85773	2.61476	3.28297
AAEL001880		0	0.0939861	0.0502819	0	0	0.00845015	0.0910382	0	0.171407	0.0425885	0.257979	0.218175	0	0
AAEL001881		1.47498	2.63624	3.4697	2.2553	2.94229	2.94716	2.13596	3.07975	2.74449	3.4434	3.09245	6.41409	5.10214	1.31679
AAEL001882		3.67457	3.59824	12.0487	5.43041	10.2157	12.4646	0	0	0	0	0	0.0692185	2.24197	1.36041
AAEL001883	MED17_AEDAE	7.80732	12.3883	15.6335	18.2169	15.7453	16.9623	2.80847	2.77753	5.05201	4.61738	3.27832	3.65232	0.754519	1.89652
AAEL001884		8.41816	5.17182	11.1325	12.0101	10.6044	11.1192	0.450333	2.06221	2.42257	3.71195	2.32346	1.32047	0.785743	0.323988
AAEL001885		0	0.0939861	0.0502819	0	0	0.00845015	0.0910382	0	0.171407	0.0425885	0.257979	0.218175	0	0
AAEL001886		12.0639	16.3413	23.3185	21.8011	24.9759	23.9234	1.46718	0.64087	1.88597	1.78263	0.934572	1.26772	3.29676	0.347605
AAEL001887		206.145	136.775	83.6462	70.0225	77.3135	56.506	684.992	564.44	13.6277	17.9589	18.9754	19.2086	29.5594	57.4624
AAEL001888		72.2026	59.294	28.2712	31.6215	29.5587	31.2676	44.9527	28.5505	2.35604	2.12163	2.36236	1.21951	1.13134	3.03
AAEL001889		0.553587	1.39169	0.935455	0.665633	0.32044	1.56715	0	0	0	0	0.0714076	0	0	0
AAEL001890		10.8255	9.34887	11.6322	9.01384	10.3645	10.3215	3.00257	2.16069	4.04367	5.27422	4.92519	3.40458	5.04896	6.70119
AAEL001891		12.5405	16.8582	31.6244	44.0466	35.6462	41.2926	0.99503	1.66727	2.28859	3.55003	2.1716	1.77128	1.72722	1.11812
AAEL001892		31.7832	45.8614	58.4639	61.7009	56.645	64.6522	1.09636	1.11183	0.364524	1.66133	2.92454	1.66658	15.7118	11.1013
AAEL001893		1.53226	3.31581	7.57962	10.1538	8.75452	9.09201	0.431199	0.883587	1.56349	1.74928	0.842505	0.735117	0	0.414159
AAEL001894		0.25721	0.0491919	0.515346	0.0984482	0.212176	0.189545	0	0.016618	0.0204074	0	0.0865144	0	0	0
AAEL001895		0	0	0	0	0	0	0	0	0	0	0	0	0	0
AAEL001896		91.9376	120.256	173.192	167.678	170.835	165.709	27.8649	30.0696	104.428	122.167	90.3821	80.6166	40.9004	30.3013
AAEL001897		9.07454	11.7476	12.0454	12.8729	11.701	15.9816	0.0717334	0.0266882	0.0920623	0.2257	0.336966	0.184591	6.41535	1.05181
AAEL001898		75.5474	67.537	115.109	89.0274	111.964	92.5343	8.64138	12.0552	61.8042	60.181	64.608	40.3297	17.1273	17.4355
AAEL001899		1.11577	0.708978	1.42259	1.81472	1.61636	1.53938	0.809339	0.171228	0.55147	0.512414	0.144845	0.601505	1.83274	0.24902
AAEL001900		0.350073	0.386742	0.142492	0.278032	0.192753	0.0671033	25.6156	24.4454	36.9461	48.2923	35.3657	40.5265	4.51129	0
AAEL001901		0.262687	0.287672	0.549055	0.173634	0.437775	0.512579	0.0819937	0.112978	0.142149	0.636763	0.374742	0	0	0
AAEL001902		5.37891	6.87133	6.79709	8.27089	7.38249	7.51124	2.11815	0.61552	3.13949	1.47858	1.81739	0.815498	0	0
AAEL001903		0.473796	0.180666	0.19046	0.503311	0.264598	0.224707	0	0	0	0	0	0	0	0
AAEL001904		52.8164	49.1999	74.0573	87.2136	68.8751	89.2302	14.1814	36.693	39.1189	40.7075	32.2312	20.1216	3.67657	14.0683
AAEL001905		4.50471	3.33448	3.95703	4.23284	3.04322	1.59952	0.291664	0.264126	1.71391	0.968371	1.23951	2.2448	0	0
AAEL001906		36.8423	31.052	42.982	52.9106	47.5572	49.8162	6.46737	8.93111	15.0625	17.2508	13.1294	14.8449	14.3908	13.7012
AAEL001907		0	0	0.331436	0.59706	0.654469	0.214601	0	0	0	0	0	0	0	0
AAEL001908		2.40072	5.51501	6.41042	7.4867	7.01918	9.16736	0.805673	0.206176	2.1724	2.40016	7.17873	0.770851	0	6.69052
AAEL001909		15.8492	21.9962	21.0465	16.8052	20.4253	27.2275	16.8988	7.7127	13.286	20.2501	17.4218	14.4278	0	7.34831
AAEL001910		21.8507	20.5224	33.473	29.7305	33.6228	28.1535	2.60042	3.58408	6.63301	7.49257	6.90108	4.8572	3.81905	2.3852
AAEL001911		0	0.0624799	0	0.0773269	0	0	0	0	0	0	0	0	0	0
AAEL001912		0.36972	0.591398	0.738145	0.580177	0.466293	0.377678	0.198975	0	0.0475973	0	0.0372174	0	0	0
AAEL001913		131.977	193.245	262.096	205.971	256.168	243.028	152.377	174.139	197.705	210.959	230.83	178.795	180.564	274.975
AAEL001914		6.0256	3.93569	6.91715	6.3451	6.73636	4.53291	2.30872	6.39937	8.43256	10.0927	14.1028	5.66897	3.85629	2.24509
AAEL001915		10.3394	10.7217	16.1499	17.0449	17.4331	16.6337	1.30607	3.17369	3.65824	5.41928	4.16454	2.51263	0	1.15775
AAEL001916		140.119	155.201	203.996	273.551	197.743	256.438	58.4575	62.0387	87.1751	87.8524	65.4036	56.0608	31.1393	41.2398
AAEL001917		34.1289	36.9818	40.4881	39.2212	41.8505	44.3084	4.63514	4.53498	14.9683	12.8642	10.7411	17.9848	5.67107	5.87811
AAEL001918		9.99097	10.9024	19.18	15.2365	19.7736	14.0353	0.563228	0.233113	0.301027	0.720272	0.448654	0.518056	1.86089	2.08974
AAEL001919		47.4194	39.3395	59.3229	57.3341	56.1184	58.2958	5.50042	7.729	11.1785	11.8217	20.9196	12.6262	11.8091	13.8245
AAEL001920		3.92834	4.3077	6.35885	5.92392	6.76524	3.76386	0.321873	0.178655	1.30909	0.237923	1.296	0.371019	0.807368	0.132425
AAEL001921		6.59292	3.50722	9.32051	5.92788	8.99611	5.97693	0.890059	1.76887	2.5945	1.88241	3.93849	2.20437	3.71436	0.377986
AAEL001922		21.3093	26.1344	33.5462	33.8158	34.1494	37.7985	1.32256	0.89415	0.607004	1.45787	1.55818	1.81687	0	1.08444
AAEL001923		0	0	0	0	0	0	0	0	0	0	0	0	0	0
AAEL001924		5.60729	8.02896	9.56138	8.84867	8.9761	10.0025	2.15138	1.26898	1.69143	1.66708	2.15169	2.0027	0	3.24423
AAEL001925		2.35297	0.929191	2.9769	2.02573	2.40296	2.2642	0.0354541	0	0.240884	0.495906	0.152787	0.371542	0	0
AAEL001926		14.3209	15.0966	14.4304	13.4012	15.4679	14.3804	5.19033	4.97943	8.44416	7.7712	5.62316	7.15032	6.6447	4.94641
AAEL001927		3.33398	3.50626	4.87948	6.45518	4.73344	5.56144	0	0	0.432982	0	0.318382	0	0	0
AAEL001928	ACT1_AEDAE	142.473	89.1202	154.453	76.4846	131.566	66.1822	8.91713	3.34553	4.5941	4.07421	9.77518	6.33933	24.6677	7.02511
AAEL001929	SPZ5	4.18622	3.67032	1.05825	1.25682	0.81682	1.23898	0.0501182	0.89747	0.522612	0.335802	0.795541	0.0870713	0	0	Toll Pathway**
AAEL001930		48.7117	53.1155	59.5786	57.9074	55.758	64.548	41.5676	27.2301	36.1806	32.1417	45.2876	39.3668	40.7846	82.1376
AAEL001931		5.46734	4.74191	4.72331	6.12334	4.3641	5.67863	2.6537	1.8396	3.18517	2.75262	2.90122	4.06559	0.598989	4.54984
AAEL001932	FADD	2.28401	5.08152	7.1015	3.92771	5.5263	5.36406	1.88149	1.04241	3.63449	2.25492	1.49689	0.411887	0	0	IMD pathway**
AAEL001933		16.3674	15.531	23.8621	23.5848	24.3495	22.6478	6.79127	7.10205	6.31671	6.11901	6.51083	5.86264	4.01629	3.33148
AAEL001934		7.27555	10.7927	11.7922	8.72752	10.5943	9.70658	1.15096	0.816096	0.651029	1.2338	0.917389	0.78287	1.18798	0.370171
AAEL001935	CTLH1_AEDAE	30.1451	31.2257	48.1779	46.537	50.3772	46.0419	6.93436	7.05077	11.5455	11.9795	17.363	10.7139	15.9334	30.8364
AAEL001936		1.4084	1.64515	2.2116	2.43573	2.46896	1.38299	0.133767	0.0747282	0.315314	0.0971809	0.300897	0.175592	1.66007	0
AAEL001937		16.7524	22.2668	19.5613	15.8476	19.9455	19.6089	35.5324	26.5832	14.4186	18.0422	17.3319	19.2504	21.301	76.2306
AAEL001938		0.473517	0.468781	0.534364	0.248537	0.458445	0.224439	1.37105	1.60254	7.13562	6.75808	3.56735	4.2557	0.902597	0
AAEL001939		59.6241	63.5864	102.071	119.868	109.898	116.465	1.86883	2.90189	6.64296	7.13553	5.90029	4.54193	3.02582	9.29749
AAEL001940		29.7226	37.0909	49.6301	54.0851	50.5475	53.0286	8.35221	15.7863	16.125	18.5928	7.60632	5.82103	3.66638	7.6043
AAEL001941		1.59506	2.50907	3.0605	3.6454	3.03571	2.99689	0.271103	0.125042	0.292849	0.354595	0.197744	0.38816	0	0.311618
AAEL001942		4.16927	4.15459	4.69095	5.39097	4.19721	4.56599	2.51115	1.27809	2.52433	2.34928	2.48259	3.43208	0.514722	4.99055
AAEL001943		10.3268	12.5503	12.0794	9.72153	11.6159	11.1728	4.29741	3.27204	5.73124	5.28434	4.92208	5.7639	1.74914	5.35687
AAEL001944		6.80319	11.9829	16.3125	8.38791	13.1613	12.3707	15.5455	12.8933	16.3348	19.9783	15.6859	11.706	2.50562	6.53301
AAEL001945		32.3636	33.3522	41.3393	47.4911	40.5548	43.5394	7.29166	7.04487	7.71634	6.86227	4.69075	9.23552	11.1741	10.5007
AAEL001946		50.2484	44.9061	68.5081	46.3424	68.5509	46.8503	10.0002	13.4481	34.9811	28.2912	28.3075	23.2055	15.6443	15.233
AAEL001947		4.86795	5.99864	7.03984	9.19793	9.40966	10.9828	2.70942	2.00408	2.82304	2.95211	2.15312	3.50429	1.88836	4.17077
AAEL001948		12.6765	8.25814	13.1263	11.2238	13.9135	11.6629	5.27711	7.85579	8.71881	9.53024	8.32355	6.31489	4.49493	8.72865
AAEL001949		11.6951	11.4821	12.924	14.3369	14.7096	8.37684	0	0	0	0	0	0	0	30.1085
AAEL001950		9.10651	12.5177	17.8427	14.315	18.4704	17.4987	3.81317	4.59674	5.64339	7.27642	11.4703	8.95517	12.7066	7.42954
AAEL001951		26.2957	15.4929	17.6514	14.1609	17.2194	12.4334	6.69719	4.16604	5.87762	4.13321	6.81972	6.73819	5.87168	1.76417
AAEL001952		73.0816	93.1219	137.958	111.598	138.425	130.618	43.0531	43.8282	61.863	65.2377	58.3701	56.5838	46.4686	29.0467
AAEL001953		19.122	11.1006	16.5835	14.774	17.1612	8.80722	0.0153384	0.0143302	0.0182547	0.0764372	0.0557362	0.0157867	1.26374	2.13728
AAEL001954		15.4801	22.3314	36.492	30.7285	36.0807	38.9015	10.5119	11.2815	8.12224	7.34037	10.1108	10.0751	9.26683	13.4711
AAEL001955		12.9342	23.6646	24.3641	19.4531	23.5608	26.6677	8.57214	5.12722	9.1073	9.43498	8.2962	5.74693	5.01785	6.16659
AAEL001956		6.95417	5.811	8.23264	7.27847	7.48647	7.16742	1.18207	2.08897	4.37166	3.68636	4.31073	3.43836	1.40335	1.58142
AAEL001957		5.98437	5.42119	7.92065	10.9127	8.07845	8.02227	0.127351	0	0.0550775	0.167041	0.478978	0.214565	1.69866	3.88661
AAEL001958		17.9376	19.4721	25.8287	27.8822	27.4693	31.6695	0	0	0	0.0427178	0.10167	0.0435265	0	0
AAEL001959		43.6188	61.1554	74.5675	61.2263	76.5447	73.7868	78.7593	77.9507	80.0026	67.0308	52.0551	71.051	33.6878	23.2419
AAEL001960		3.83789	5.21938	6.29629	6.32027	7.05523	5.06511	57.3259	59.7658	45.9833	42.3953	61.6916	46.7155	10.3539	2.15498
AAEL001961		2.44937	4.48613	5.59421	5.41515	6.0224	5.85638	1.74626	1.84143	2.19787	2.96169	1.52391	1.76721	0	5.00211
AAEL001962		28.3913	24.3923	32.4966	33.3702	32.932	30.6016	3.93188	5.65643	4.17037	5.71871	6.13637	3.50357	3.6101	0.998093
AAEL001963		36.7497	25.9609	24.1079	33.8294	24.6937	26.3274	6.0751	4.02145	2.99307	4.20373	2.90828	3.10756	6.14331	0
AAEL001964		235.089	149.439	197.414	158.887	189.49	231.779	24.2059	13.0298	61.9071	29.763	57.3003	53.4553	37.2959	121.996
AAEL001965		126.175	135.574	78.0586	81.6679	72.0723	75.1601	3.00246	1.31018	1.88275	1.46345	3.61793	2.64673	15.554	57.5461
AAEL001966		9.00721	11.7101	15.2819	14.7713	15.6861	17.0172	1.43365	0.905333	1.81033	1.5976	1.6412	1.73305	0	1.17244
AAEL001967		0	0	0.0652871	0.00915424	0.00977835	0	0	0	0	0	0	0	0	0
AAEL001968		81.2668	91.8513	78.249	96.7262	82.7595	90.8154	28.0529	27.709	34.8433	31.4353	25.6914	27.6031	34.496	55.3983
AAEL001969		84.8284	72.7466	127.773	68.7323	126.763	128.996	14.6166	2.18397	33.6481	21.8437	36.0006	54.539	24.0247	23.1308
AAEL001970		0	0	0	0	0	0	0	0	0	0	0	0	0	0
AAEL001971		14.5925	15.0766	20.1698	21.679	21.2163	20.2849	3.50714	2.92083	4.72232	4.13796	3.62968	2.74601	0	4.86449
AAEL001972		28.3257	32.6929	33.0194	32.2561	32.3532	37.3293	20.6418	14.074	15.9464	13.701	10.8746	17.7291	11.067	1.71525
AAEL001973		5.06497	7.67058	15.8254	13.3146	9.38771	9.79678	3.03994	7.13713	11.6648	12.4652	7.79072	5.6494	0	0
AAEL001974		26.2119	42.4457	40.5394	31.5118	30.4449	41.5321	22.6066	10.6661	25.655	18.8452	19.3857	19.4631	3.74369	15.3845
AAEL001975		0	0	0	0	0	0	0	0	0	0	0	0	0	0
AAEL001976		11.7096	19.2297	22.2148	29.1552	21.4703	25.7154	0.0340158	0	0	0.0668861	0.0316613	0	0	0.318122
AAEL001977		11.5557	10.6383	14.5153	10.1203	13.4171	9.10246	2.11716	2.66951	4.5374	4.68363	4.76283	3.39886	2.88533	2.64344
AAEL001978		1.20627	2.30803	1.51424	3.04285	2.8686	0.884655	1.30634	1.65362	0.230125	0.594183	0.656946	0.813902	4.02128	0.462269
AAEL001979		49.555	41.0441	57.8842	57.828	56.7078	58.3513	16.0378	26.7435	48.8127	49.9139	50.7468	36.1108	18.8648	25.0736
AAEL001980		0.216915	0.158169	0.216844	0.180747	0.100338	0.182389	0	0	0	0	0	0	0	0.140353
AAEL001981		0	0.0903324	0	0.0485044	0.156224	0	0	0	0	0	0	0	0	0
AAEL001982		12.4147	15.9702	18.1307	18.255	17.0921	19.9041	2.22965	1.65508	2.93818	3.98407	2.28635	2.18421	6.27516	19.593
AAEL001983		6.86809	5.13113	7.49381	7.47435	8.38076	8.79166	0.168762	0.156207	0.969421	1.36807	1.66293	0.294976	0.725997	1.41369
AAEL001984		22.1414	22.1968	26.6626	27.9652	25.6817	28.7531	1.82492	1.12619	1.76043	2.26257	1.6736	2.81373	1.98632	5.08661
AAEL001985		7.56769	9.65257	6.92436	6.05246	7.13626	8.5266	0.115352	0	0	0	0	0	0	0
AAEL001986		8.18784	8.78504	10.724	11.2011	11.2603	11.4898	0.596803	0.647087	0.229254	0.194196	1.71876	1.10726	1.31364	0.760333
AAEL001987		0.610559	0.200258	0.254247	0.134128	0.158665	0.109894	0	0	0	0	0	0	0	0.141472
AAEL001988		2.14376	1.58431	1.22648	0.579727	0.976919	0.505285	0	0	0.0777843	0.154939	0	0	0	1.62791
AAEL001989		0	0	0	0	0.0653959	0	0	0	0	0	0	0	0	0
AAEL001990		0.190863	0.315924	0.949099	0.740456	0.443889	0.968984	0.217302	0	0	0.0823267	0.82129	0.733207	0	0
AAEL001991		0.418642	0.393595	0.188826	0.00980246	0.015671	0.121215	0	0	0	0	0	0	0	0
AAEL001992		38.3491	33.8874	42.6075	42.9474	33.5082	48.4916	6.33302	2.83308	4.97979	5.6804	10.5126	3.41196	8.73504	8.01108
AAEL001993		0	0.0418761	0.0368437	0	0.106009	0	0	0	0	0.14633	0	0	0	0
AAEL001994		0	0.0191148	0	0	0	0	0	0	0	0	0	0	0	0
AAEL001995		0.113497	0	0.23563	0.0717887	0.0617805	0.0286566	0	0	0	0	0	0	0	0
AAEL001996		13.6684	16.9658	22.2266	21.8881	22.4581	23.0089	2.55314	3.69244	1.97203	2.25942	1.99518	2.76145	1.39654	3.12992
AAEL001997		48.8785	85.7479	100.562	73.2665	96.872	114.831	29.1433	31.3222	83.9491	109.18	140.778	198.423	51.1995	60.4358
AAEL001998		65.1065	66.3645	45.5958	62.9721	41.4823	48.4266	554.285	527.075	509.147	507.114	428.5	333.275	125.134	16.7472
AAEL001999		0.0925591	0.0748785	0.0921319	0.0553946	0.0913063	0	0	0	0	0	0	0	0	0
AAEL002000		0.184655	0.0852128	0.354529	0.260085	0.350595	0.388449	0	0	0	0	0.0345058	0.19881	0	0
AAEL002001		0.428796	0.280971	0.279668	0.287258	0.214745	0.134495	0	0	0	0	0	0	0	0.145934
AAEL002002		32.8515	27.0259	34.1623	34.0862	33.1149	32.4837	9.44183	9.13694	18.8594	21.5601	19.978	18.8868	13.9412	16.7787
AAEL002003		0.0131476	0.144716	0.0690938	0.0396902	0.0424622	0	0	0	0	0	0	0.209817	0	0
AAEL002004		0.864122	0.465285	0.502274	0.42331	0.430063	0.25918	0	0	0.0784964	0	0	0	0	0.149692
AAEL002005	CYP12F6	1.72274	1.80097	2.61319	2.36451	2.52946	3.35608	13.4612	8.89035	14.4306	15.0343	12.6676	8.15854	1.5584	3.38545
AAEL002006		24.2769	24.1639	31.4218	29.1304	28.9821	29.4545	1.96126	1.55755	1.78592	2.03298	1.76224	2.21468	2.91908	3.35799
AAEL002007		0.276441	0.172324	0.252954	0.153739	0.119658	0.149571	0	0	0	0	0	0	0	0.0872768
AAEL002008		13.2596	8.09922	10.9288	11.3264	11.7788	10.8944	1.07189	1.82194	3.65053	3.83845	4.43512	1.86957	1.48453	3.28865
AAEL002009		15.5588	16.4786	20.3455	26.512	21.2303	25.8541	17.3068	19.3857	22.3665	23.0011	14.4477	17.6828	30.9245	31.2346
AAEL002010		19.8814	24.3387	22.754	19.981	20.3762	22.5106	2.96516	1.30687	7.57421	5.85541	7.45857	4.97714	4.36348	4.67191
AAEL002011		0.542538	0.767928	1.77661	1.12402	1.13432	1.28499	0	0	0	0	0.223044	0	0	3.17761
AAEL002012		31.1374	29.292	38.5946	49.1037	37.4696	51.6134	5.30058	6.35924	9.49393	8.51028	7.34806	8.84004	7.09263	8.0254
AAEL002013		8.19905	7.4246	11.4515	14.2157	11.2889	13.7167	1.41887	1.44331	2.24415	2.6534	1.96137	1.79088	2.15575	1.84607
AAEL002014		33.1954	28.9135	33.5341	32.7434	31.7127	33.3008	10.7684	9.48952	21.0896	20.4938	18.0528	19.5035	6.43765	18.7605
[truncated: 13,906 more rows]

## Sheet: Sheet2
EnsaMblGeneID	Alternative Gene NaMe	B-C-1dpi	D-C-1dpi	B-C-4dpi	D-C-4dpi	B-C-14dpi	D-C-14dpi	B-M-1dpi	D-M-1dpi	B-M-4dpi	D-M-4dpi	B-M-14dpi	D-M-14dpi	B-SG-14dpi	D-SG-14dpi	note
AAEL000001		20.2312	26.9588	29.3521	33.4221	31.634	31.6266	6.03973	5.91725	14.5778	17.288	10.4102	13.5828	7.57669	8.18722
AAEL000002		18.7229	38.6585	55.5928	51.5597	50.0389	64.1801	0	0	0	0.363876	0	1.38535	0	0
AAEL000003		22.6035	19.3666	25.7224	33.9323	24.593	30.5868	5.58169	4.71557	12.7196	11.8434	13.2657	9.2867	7.79019	13.5621
AAEL000004		44.8256	58.4754	44.8613	44.2972	50.2423	44.8821	5.83411	4.92194	12.1111	11.5124	8.70387	7.61694	8.28257	5.53393
AAEL000005		40.1111	44.9305	57.706	65.5879	57.7555	74.2488	2.42113	2.85724	2.79416	2.59862	2.88139	2.39055	2.08714	4.25633
AAEL000006		115.338	134.057	96.8375	87.2904	96.5933	92.6127	3.31328	1.69038	0	0.622937	0.255302	0.245183	5.32768	15.0983
AAEL000007		0.200282	0.207892	0.161981	0.496765	0.171866	0.470034	0.0404348	0	0	0	0.0304078	0	0	0
AAEL000008		19.156	18.7481	24.1641	25.1692	23.5113	24.0523	6.82809	7.81079	8.72926	8.96019	7.99075	7.93168	5.91632	8.92606
AAEL000009		1.99048	3.40513	3.47429	1.93524	2.53438	2.96499	0	0	0.210496	0.0845439	0.21129	0	0	0
AAEL000010		1399.1	1603.04	1328.32	998.856	1311.34	1256.66	1654.28	662.559	1181.87	1385.71	1922.26	2648.31	1114.38	1090.84
AAEL000011		0	0.0462456	0.0165346	0.038773	0.0518612	0.0500637	0	0	0	0	0	0	0	0
AAEL000012	GPRgr6	0.23391	0.362325	0.25134	0.403666	0.313017	0.184085	0.298196	0.0957931	0	0.185106	0.0865438	0	0	0
AAEL000013		9.2299	15.8352	19.0424	14.0872	16.8943	17.7517	2.52705	2.23983	3.383	2.84109	2.32254	2.23626	0	4.532
AAEL000014		0.30522	0.205577	0.622179	2.05044	0.631743	0.561759	0	0	0	0.0249343	0.0506366	0.0114137	0	0
AAEL000015		13.5789	10.3173	17.1292	12.7105	16.2721	12.8617	2.10619	3.83275	4.62155	3.77934	6.90016	3.88129	4.00691	2.99485
AAEL000016	U483_AEDAE	26.8062	32.156	31.6287	33.0942	32.9986	38.5092	7.11789	5.35968	15.9135	12.2101	10.0615	14.1654	5.50856	8.9901
AAEL000017		0.486649	0.304943	0.347433	0.655083	0.317187	0.438913	1.0179	0.316853	0.412339	0.736044	0.25178	0.368129	0	0
AAEL000018		0	0	0	0	0.0301448	0	0	0	0	0	0	0	0	0
AAEL000019		39.1453	50.2973	94.1193	61.3796	86.7593	92.1444	8.125	1.69002	12.1651	6.83789	20.8408	26.8429	1140.75	3813.26
AAEL000020		13.4218	15.8572	19.6608	20.5845	20.0197	20.4414	6.91726	7.39615	10.3026	10.3329	8.54153	9.98255	7.30877	14.0788
AAEL000021		1.25259	0.837071	0.247527	0.584739	0.27759	0.237118	0	0.0648364	0	0	0.0621686	0	0	0
AAEL000022		20.0368	23.8699	21.3986	21.9934	20.6957	23.5033	23.0794	18.3424	10.7487	15.0406	15.1328	20.3469	10.667	15.9033
AAEL000023		0.0822104	0.0805116	0.576942	0.137612	0.350222	0.138742	0	0	0	0.123607	0.204461	0.0484392	0	0
AAEL000024		23.4924	10.4349	9.79949	17.9875	9.7189	15.3282	0.317619	0.0886804	1.17686	0.792743	0.454681	0.676546	1.43972	8.268
AAEL000025		5.90406	3.29355	0.564365	1.02522	0.792206	1.30263	11.3223	8.89584	0.135183	0.138838	0.148701	0.136348	0.2147	2.58724
AAEL000026		14.3079	17.3933	20.3317	26.9015	18.9122	29.311	1.6437	0.534433	1.90878	1.37185	1.10409	1.62786	0	0.804567
AAEL000027		0	0	0.0150359	0	0.0236612	0	0	0	0	0	0	0	0	0
AAEL000028	CLIPB35	58.124	41.3194	46.0547	42.4912	46.9856	81.3195	0.315055	1.57796	0.590503	0.376391	0.94921	1.64068	25.4701	37.1789
AAEL000029		0.246009	0.101221	0.288174	0.0621954	0.166731	0.187025	0	0	0	0	0	0	0	1.65843
AAEL000030		15.5176	14.1997	12.25	12.3153	12.5731	12.1563	0.377462	0	0.365957	0.109319	0.187694	0.591072	7.17966	6.7643
AAEL000031		0.0218671	0.12142	0	0	0.0469051	0.0201166	0	0	0	0	0	0	0	0
AAEL000032	RS6_AEDAE	2052.51	1816.4	1692.79	1313.89	1934.66	1330.49	1590.94	1021.34	1808.36	2055.02	2702.81	4141.2	1895.68	1020.51
AAEL000033		15.1754	23.1708	28.3047	24.7849	27.7319	30.3398	2.49621	2.16673	1.88265	2.67826	1.93659	1.75375	1.68217	1.63037
AAEL000034		12.1404	13.7645	19.4464	18.9985	19.9635	19.9856	1.03936	0.964597	1.437	1.27115	2.22807	1.46638	0.319602	3.89188
AAEL000035		11.2472	14.6795	11.0149	14.8347	9.356	17.399	1.1366	0	0	0	0.0949658	0	0	1.5499
AAEL000036		0.07671	0.10139	0.0842251	0	0.0149136	0.0282143	0	0	0	0	0	0	0	0
AAEL000037	CLIPB36	30.8114	22.4593	61.5716	41.3337	71.3617	70.1912	0.693311	0.61637	1.33042	0.339349	0.613513	0.461022	17.8336	22.3642
AAEL000038	CLIPB8	74.8455	67.1939	76.981	106.966	73.9799	79.6984	1.17215	0.954	2.90172	1.58135	2.15689	2.16469	15.1721	35.2615
AAEL000039		0.0507453	0.0435428	0.230024	0.0971059	0.147875	0.133904	0	0	0	0	0	0	0	0
AAEL000040		11.8075	11.6308	10.2637	11.3835	11.0724	12.7792	0.285934	0.153076	0.130531	0.333784	0.30937	0.0580186	0	1.61281
AAEL000041		0.00837347	0.0814366	0.322524	0.256367	0.134748	0.119163	0	0	0	0	0	0	0	0
AAEL000042		13.2057	10.4913	11.9589	14.6918	12.9066	15.1825	1.12025	0.101529	0.949977	1.19507	0.860953	2.82564	4.66759	0.580318
AAEL000043		0.292589	0.0751501	0.0612363	0.15223	0.299346	0.290736	0.151767	0	0	0	0	0.0435683	0	0
AAEL000044		4.91225	2.69903	6.96544	9.39981	6.49612	9.71938	137.48	146.024	139.121	87.0631	154.639	189.699	38.374	1.14592
AAEL000045		20.6164	19.8582	21.4938	23.9915	19.2846	18.8419	34.3477	52.8012	41.3553	48.1302	38.6278	24.4142	22.1287	46.4121
AAEL000046		18.298	18.1857	21.7179	15.2632	21.184	19.7413	2.55756	1.67891	5.26853	4.42271	4.85129	6.83197	1.56857	1.80154
AAEL000047		0	0	0.0159839	0.0485718	0.0331062	0.0741583	0	0	0	0	0	0.0341058	0	0
AAEL000048	GPRgr4	0.836632	0.378222	0.407488	0.658601	0.657721	0.644361	0.110102	0.0454756	0.115046	0	0.0820734	0	0	0
AAEL000049		8.8292	15.1836	8.83787	7.11332	7.56898	7.02071	41.3468	30.6711	15.1636	15.7781	22.0953	16.5538	8.67544	12.374
AAEL000050		13.4482	14.6653	18.2201	14.5245	17.4626	18.073	8.8129	7.16423	12.9348	10.4879	12.3377	20.4715	4.63026	3.88723
AAEL000051		2.96107	5.65683	5.74511	4.57588	6.47365	5.22466	19.713	8.69198	3.09477	1.40471	2.061	2.52417	3.69557	0
AAEL000052		0.0974896	0.0163368	0	0.137539	0	0	0	0	0	0	0	0	0	0
AAEL000053		17.2941	17.8653	24.8049	26.4755	23.192	27.9017	0.315135	0.247397	0.166418	0.292417	0.175862	0.156339	0	1.57559
AAEL000054		9.85496	7.2862	14.1435	8.86359	13.9438	7.38754	0.177433	0.729437	1.41594	1.54719	2.01714	0.59313	1.38469	1.15045
AAEL000055		36.5426	38.2976	40.639	53.3767	41.6956	53.3935	16.4981	11.6701	11.241	9.96553	9.62061	8.30923	14.451	38.9216
AAEL000056		0	0.0300304	0.0315913	0	0.159254	0.0326512	0	0	0	0.107665	0.206355	0	0	0
AAEL000057	TOLL5B	1.85961	1.0333	2.23829	1.96335	2.20719	1.87587	0.549328	1.66701	2.54558	2.65219	1.94963	1.02784	3.45505	1.07487	Toll Pathway**
AAEL000058		0.127915	0.0138511	0.0608726	0.0158332	0.0159296	0.104266	0	0	0	0	0	0	0	0
AAEL000059	CLIPB19	8.27783	10.4658	28.4995	29.4504	25.5586	32.898	0.168201	0.160649	0.279367	0.470137	0.351459	0.453919	12.4177	11.4588
AAEL000060	GPRgr7	0.0461108	0.15772	0.189442	0.0943931	0.111196	0.0823195	0.109444	0	0	0.225833	0.120498	0	0	0
AAEL000061		1.88591	1.02741	0.655509	0.840308	0.9092	0.392827	0.186355	0	0.28029	0	0.597599	0	0	0
AAEL000062		2.55248	1.43271	3.05211	2.80481	2.71447	1.91256	1.74474	2.15812	5.62303	5.35577	4.2478	1.35266	0.567336	0.657902
AAEL000063		0	0	0	0.0285717	0.0277136	0.0254532	0	0	0	0	0	0	0	0
AAEL000064		51.4089	36.4709	41.9501	43.4583	42.1818	56.4138	0.0997836	0.026268	0.226476	0.294658	0.204847	0.0289603	17.9751	13.4201
AAEL000065		10.0336	11.6864	16.7524	12.917	15.6328	17.4536	1.20119	0.994981	1.19416	0.679064	1.00978	0.993836	1.29522	0.714568
AAEL000066		0.354431	0.314335	0.467978	0.357452	0.246313	0.442425	0	0	0	0	0	0	0	0
AAEL000067		0	0.0160617	0.00449596	0.0288705	0.0187035	0.0135143	0	0	0.132075	0.116378	0.204449	0.230973	0	0
AAEL000068		934.547	1171.18	1185.12	781.269	1072.65	950.712	1094.78	544.537	1057.8	1192.78	1470.08	1997.41	833.328	740.071
AAEL000069		0.0297114	0.0239197	0.18028	0.217547	0.190176	0.0771419	0	0	0	0.217235	0.148431	0.285242	0	0
AAEL000070		18.7228	17.4222	23.426	22.5169	25.2707	21.4995	1.28539	1.04518	1.31084	1.48989	2.34168	1.22994	2.0126	3.65896
AAEL000071		1.42872	2.15777	1.32527	0.722264	0.988636	3.07139	0	0	0	0	0	0	0	0
AAEL000072		0.177828	0.684163	0.566861	0.535334	0.112772	0.216721	5.46542	0.290053	0	0.407626	0.186835	0.338427	0	0
AAEL000073		9.82239	8.47755	9.20572	10.8219	9.31837	11.6216	0	0	0	0	0	0	2.61911	0.277613
AAEL000074	CLIPB1	92.7156	62.1931	80.3228	80.3791	94.0486	116.372	3.22135	2.11985	2.61768	1.31308	3.25809	1.73496	40.3789	39.8927
AAEL000075	GPRgr9	0.0512497	0.0793135	0.0638716	0.0533959	0.066576	0.0663799	0	0.190006	0.119515	0.122982	0.0406193	0.235897	0	0
AAEL000076		4.18547	6.52147	6.94625	2.57455	6.30104	4.15379	0.676112	0.595448	2.34575	2.44452	2.63166	3.05995	0.163817	1.64473
AAEL000077		41.2987	43.2257	51.458	53.9635	49.955	52.2314	27.9446	28.9194	63.3017	60.3118	38.9042	41.0992	51.6845	68.3288
AAEL000078		0.00762317	0.0236361	0.0181127	0	0.0115089	0.00775176	0	0	0.0296733	0	0	0.0473137	0	0
AAEL000079		31.9209	21.482	36.8905	31.0285	36.6834	27.2443	0.135531	0.280375	0.134777	0.850284	0.877008	0.911047	0.822898	1.04439
AAEL000080		159.809	130.355	28.8199	26.0696	29.9015	31.5954	361.679	264.381	4.58398	5.5223	10.27	6.69203	14.6907	19.8338
AAEL000081		94.5217	87.4781	157.859	142.666	158.269	134.455	11.4975	14.1101	27.2779	29.2658	26.8372	21.8863	11.8808	20.5617
AAEL000082	GPRgr10	0	0.111818	0.0397717	0	0.0841676	0	0.104727	0.119242	0.251111	0.103109	0.151351	0.0867097	0	0
AAEL000083		0.69884	0.405308	1.32934	4.30949	0.849514	1.2967	0	0.0340017	0	0	0.0416832	0	0	0
AAEL000084		64.8557	63.4074	79.8147	71.6391	76.632	83.1218	43.2002	34.659	35.1817	38.9832	35.2262	45.5239	30.6321	44.5581
AAEL000085		0.151526	0.121591	0	0.12393	0.185913	0.197569	0.10042	0	13.5957	7.43446	31.407	11.473	12.5962	0	annotated as cuticle protein
AAEL000086	CLIPB33	18.4725	16.1523	14.3296	13.543	13.9016	12.6574	1.07807	0.317046	0.200313	0	0.0816546	0.184863	1.98707	5.21459
AAEL000087		17.2135	13.5119	18.8844	14.0784	18.4306	20.383	0.275755	0.188839	0.167852	0.12696	0.0874625	0	3.19186	6.28981
AAEL000088		14.1996	15.2742	21.6487	27.1681	20.1903	23.4165	4.72757	7.11201	11.8412	11.1587	7.85396	8.68646	11.1626	6.93625
AAEL000089		0.0492748	0.128064	0.0310993	0.09836	0.0484827	0.0592708	0	0	0	0	0	0	0	0
AAEL000090		46.7273	42.0302	60.7579	62.075	57.7676	59.9494	52.3792	83.6911	64.8823	61.2323	66.4851	49.3761	39.9407	17.0942
AAEL000091		28.1468	40.9335	49.6269	56.035	49.2624	60.0276	8.08959	5.16747	8.54356	8.73351	10.7879	10.1402	4.95453	13.6927
AAEL000092	GSTX1	2.74151	2.02934	0.961167	2.06867	1.222	0.942567	142.707	85.1509	61.8702	64.3247	38.6424	45.0311	12.5274	0
AAEL000093		19.6105	17.6102	29.5966	28.1778	28.8971	26.5925	1.90847	2.32729	7.31555	5.54313	12.3805	6.43174	2.97964	3.39046
AAEL000094		2.49085	1.77763	0.788952	0.668743	0.624052	0.640203	0.103236	0.108036	0.485125	0	0.108285	0.0592966	0	0
AAEL000095		0	0.0382896	0.062827	0.101516	0.0219338	0.0381438	0	0	0	0	0	0	0	0
AAEL000096		1.81018	1.59266	1.01212	1.91484	1.22542	1.17973	1.06591	0.344403	0.286106	0.583021	0.398268	0.253114	1.73005	0.445905
AAEL000097		0.135866	0.247816	0.418933	0.332569	0.371446	0.311121	0	0	0.0513336	0.106154	0.0416038	0	0	0
AAEL000098		0.524449	0.0916903	0.203301	0.561182	0.342798	0.164292	0	0.105479	0.0676474	0	0	0	0	0
AAEL000099	CLIPB34	168.105	126.765	125.195	158.45	132.419	182.774	2.80029	2.73365	5.23956	3.15066	5.28096	5.71246	43.0457	61.7906
AAEL000100		38.0566	42.4226	66.2407	77.555	66.5185	66.4344	4.08269	0.378465	0.48175	3.39264	2.03612	0	0	0
AAEL000101		9.40358	11.628	2.83131	4.81583	3.19608	3.70606	70.6329	62.1362	7.20067	7.21569	3.23178	6.34776	1.40129	0
AAEL000102		61.1134	53.2856	103.505	91.9516	99.5352	105.686	52.8537	39.3501	49.1892	47.4073	54.8545	47.8853	19.5363	12.1554
AAEL000103		1.47502	0.893694	1.317	0.994486	1.38491	1.56892	1.18098	1.14026	0.435014	0.190071	0.50253	0.446855	0	0
AAEL000104		0.0838954	0.0895328	0.0745728	0.0397399	0.0393451	0.0518597	0	0.0196402	0	0.175755	0.0231563	0	0	0
AAEL000105		128.582	182.545	95.4631	135.997	98.8929	131.416	1.13652	0.190317	0.787196	0.939356	0.389134	0.277193	13.3391	24.9319
AAEL000106		14.3669	13.8837	16.8031	17.819	17.9105	19.5242	5.43566	2.68963	3.342	3.26341	2.68451	2.97932	6.04737	7.97366
AAEL000107		9.21313	11.7732	13.7566	10.9972	12.8438	12.9129	1.5861	1.18963	2.28448	2.28135	1.19074	1.84909	1.15977	2.14659
AAEL000108		0.465444	0.070724	0.144037	0.0951927	0.205081	0.0646175	0.104197	0	0	0.106937	0.0494989	0	0	0
AAEL000109	ENOPH_AEDAE	229.083	174.268	304.489	314.231	316.977	348.938	10.0122	8.82583	7.36523	7.85742	12.8747	11.4877	15.0816	28.848
AAEL000110,AAEL000142		36.4009	42.9462	52.1682	51.651	50.5407	53.8524	3.73081	1.9071	5.21142	4.19709	5.82266	6.59814	5.08127	3.61595
AAEL000111		40.8397	48.3893	49.3835	58.2105	51.1384	51.5104	0.208102	0	0.411494	0.425532	0.113212	0.13205	12.3199	19.0321
AAEL000112		0	0	0	0	0.0863695	0.0392761	0	0	0	0	0	0	0	0
AAEL000113		0	0.0736441	0.026318	0.0249207	0.0278311	0.0355045	0	0	0	0	0	0	0	0
AAEL000114		0	0	0	0	0	0	0	0	0	0	0	0	0	0
AAEL000115		22.624	32.8769	39.8043	21.7456	35.787	34.3623	3.02155	2.01916	5.37008	5.35773	5.35621	5.6034	2.59055	11.1947
AAEL000116		9.256	10.6436	13.1537	15.0296	13.2274	15.2413	0.988376	0.7127	1.48472	1.73999	1.09343	0.929759	0	1.85859
AAEL000117		0.235885	0	0	0	0	0	0	0	0	0	0	0	0	0
AAEL000118		26.8197	24.2115	32.2518	31.712	31.873	30.0918	3.63706	3.85237	6.2554	5.99062	6.42053	7.20161	5.62585	12.8438
AAEL000119		9.57774	9.18691	5.35988	6.17662	5.50952	5.8374	6.86418	5.07755	3.54689	4.62153	3.61211	4.06749	0	4.66926
AAEL000120		0	0.0225902	0	0	0	0	0	0	0	0	0	0	0	0
AAEL000121		0.723119	0.460069	1.86398	0.73379	1.63844	0.648338	0.115371	0.0227717	0.169145	0.435527	0.166562	0.106683	0	0
AAEL000122		8.27194	7.68708	9.5413	8.52961	10.9813	9.89501	1.58147	0.970021	1.98697	2.01215	1.25247	2.64877	2.88198	4.21684
AAEL000123		0.0312833	0.17856	0.408515	0.446683	0.55166	0.457542	0	0	0	0	0	0	0	0.996652
AAEL000124		37.7034	31.599	27.4807	26.3091	23.653	40.7131	1.55694	0.193886	0.419064	0	0.424607	0.559032	0	2.50266
AAEL000125		10.0451	13.7345	15.8534	14.5071	14.3071	19.1095	0.686978	0.518084	1.34016	0.892585	0.885978	1.04631	0.873295	2.2734
AAEL000126		17.7317	15.3232	13.6782	13.0467	13.2715	12.4315	15.2498	11.622	22.6546	19.6619	18.9313	17.0422	13.9787	20.7338
AAEL000127		1.4515	2.06987	2.45801	3.03062	2.2132	1.92245	13.7766	14.0694	4.36992	2.99783	2.15405	3.7249	1.28846	0
AAEL000128		34.3386	30.9642	49.5718	57.9736	48.5186	49.1424	28.8885	39.7637	18.1994	21.7506	28.8857	15.8783	13.6841	11.1721
AAEL000129		0.996348	0.428327	0.944206	0.669983	0.991243	0.769097	0	0	0	0.0272856	0	0	0	0
AAEL000130		0	0	0	0	0	0	0	0	0	0	0	0	0	0
AAEL000131		0	0.211202	0.187255	0.223393	0.237493	0.114246	0	0	0	0	0.0726527	0.0848213	0	0
AAEL000132		2.24917	1.54425	0.12919	0.2	0.213686	0.192855	0	0.0573347	0.146886	0.0760776	0.0496172	0	0	0
AAEL000133		0.907366	0.755859	0.654529	0.49455	0.300319	0.310832	0.122747	0	0.915107	0	0.455472	0.197878	0	2.08955
AAEL000134		0.540995	0.627274	1.1806	0.932209	1.3623	0.805543	0.027554	0.110045	0.185785	0.263219	0.311349	0.167622	0	0.201062
AAEL000135		0.708578	1.22002	0.239303	0.445195	0.472204	0.278849	196.144	132.025	33.6885	36.7759	28.5753	40.6241	4.31697	2.48855
AAEL000136		14.8146	17.9131	20.055	21.7717	22.4234	20.6601	1.12205	1.29692	2.31076	2.55513	2.21867	2.42438	0.853609	3.84281
AAEL000137		8.14635	8.13708	7.78226	9.17552	7.43318	8.05063	2.15015	2.43924	3.21061	2.44901	1.8608	2.09287	3.84936	4.47866
AAEL000138		60.051	67.1869	69.1231	44.1333	63.089	57.472	55.617	14.7442	30.6557	25.8777	41.7946	41.9661	21.7308	48.4012
AAEL000139		7.78352	7.98396	5.73815	3.90401	6.62787	6.15607	0.477149	0	0.0608047	0	0	0	0	0.291121
AAEL000140		14.1815	13.1416	17.8352	18.4542	18.5476	17.8985	2.24203	2.29684	3.46763	3.90573	2.95724	4.49515	2.88844	2.75361
AAEL000141		12.2963	11.6819	22.4864	16.8108	23.7517	21.1317	0.229167	0.0518261	0	0.209028	0.610748	0.252417	0	0.077955
AAEL000143		25.042	31.6477	29.9823	30.3549	30.8406	30.1357	17.224	11.9649	14.0243	14.5017	11.0027	10.3958	7.93709	17.9123
AAEL000144		0	0.0369405	0.0405343	0	0.0632255	0.0185934	0.04985	0	0	0	0	0	0	0
AAEL000145		0.370746	0.217526	0.318373	0.0930592	0.380636	0.603351	0	0	0	0	0	0	0	0
AAEL000146		0.527018	0.559342	0.451277	0.412407	0.191779	0.497459	53.6562	38.2593	12.8784	10.8398	6.66232	10.4199	0	0
AAEL000147		26.2003	33.2205	36.3652	25.0393	33.3919	31.0402	12.5105	6.17974	8.39978	6.78061	16.8501	15.608	3.5735	6.56084
AAEL000148		5.76723	5.71925	6.76641	8.10759	7.92786	8.19931	1.24015	1.24551	1.04883	1.01987	0.953999	2.04152	0.605081	0.121791
AAEL000149	SAP30_AEDAE	47.7405	62.5688	88.3862	99.3522	86.8933	114.287	4.69801	4.68688	4.79163	5.07622	5.13316	5.72821	4.65802	7.83605	Histone deacetylase complex subunit SAP30 homolog
AAEL000150		0.248239	0.235597	0.266997	0.245702	0.0907643	0.340416	47.3074	36.508	11.8174	9.32526	5.57045	6.98394	0	0
AAEL000151		0.0168238	0.0723221	0.327931	0.196553	0.228269	0.196336	0	0	0	0	0	0	0	0
AAEL000152		11.7397	11.0857	9.2465	9.07634	10.8571	6.54787	14.4856	7.76593	17.3632	9.73425	12.7493	15.2231	3.54418	6.63044
AAEL000153		3.76444	2.56479	1.91593	2.50081	1.98523	2.14256	0.0457633	0.0742219	0.0932647	0	0.01695	0.00647071	0.0477645	0.440544
AAEL000154		27.1329	19.6759	29.3807	49.1515	33.3017	39.6108	0.0853718	0.183716	0.166205	0.221642	0.381346	0.376197	0.202238	3.11374
AAEL000155		0.0305212	0.0283466	0.0608069	0.0983074	0.0159691	0.0273607	0	0	0.0332568	0.102941	0	0	0	0
AAEL000156		0.192208	0.258676	0.274196	0.0577591	0.144899	0.179497	0	0	0.136038	0	0	0	0	0
AAEL000157		11.2915	16.6686	21.0918	16.6253	21.4413	22.3876	0.869144	0.56396	1.89054	0.914058	1.30834	1.34118	0.509859	2.42458
AAEL000158,AAEL000169		0.62742	0.151704	0.578724	0.437344	0.548253	0.176548	0	0	0	0	0	0	0	0
AAEL000159		59.0246	53.691	63.4658	72.1662	65.6439	75.7201	39.7048	30.4275	55.1362	54.8846	35.6435	47.1745	23.4579	31.1351
AAEL000161		1.0238	0.370255	1.93159	1.31349	1.43113	1.01203	0.272706	0.116235	0.412052	0.404122	0.583744	0.120365	0	0.831808
AAEL000162	GPRgr34	0.277255	0.397218	0.422925	0.37981	0.42973	0.263887	4.0185	3.84484	5.1222	6.64632	3.35195	2.48815	0	0
AAEL000163		12.9647	14.5947	12.4188	17.2364	12.8891	15.444	7.5744	6.71235	13.2244	12.253	8.8434	10.7841	5.80519	6.98053
AAEL000164		8.63402	12.0063	10.4473	8.87346	11.7427	10.421	44.2412	29.3454	19.3297	19.7208	13.0725	14.8835	5.62118	8.29038
AAEL000165		36.8226	62.0294	72.9819	57.4123	63.0288	66.9487	0.677548	0.650381	1.69471	1.00829	0.764861	0.618261	9.98649	18.4937
AAEL000166		1.40759	1.07646	1.74728	1.09078	1.74088	1.64537	0.0776785	0.2312	0.286321	0.862054	1.2571	0.0656392	7.79359	1.55033
AAEL000167		5.04344	7.93044	5.26261	13.0892	8.13053	9.30282	0.988425	0.433261	1.75498	1.10795	1.24617	0.349575	0.637566	5.05637
AAEL000168		1.93125	1.10894	1.27026	1.25307	1.25384	0.973592	0	0	0	0	0.280906	0.0627992	0	1.2672
AAEL000170		15.6268	16.439	26.9722	25.4486	24.711	28.4227	0.676894	0.885855	1.41239	1.38255	1.39077	1.64929	0.765765	1.79856
AAEL000171		16.5046	8.44797	15.9595	12.4076	16.8613	11.2998	0.393047	1.80181	3.25726	4.25402	4.6427	2.46593	2.13255	1.02862
AAEL000172		61.9725	47.6275	76.0971	62.4476	77.6347	65.951	2.26093	3.70206	4.8584	5.92466	7.39487	4.21931	4.16898	8.84176
AAEL000173		30.4434	33.4893	37.6753	21.5797	33.5662	30.0823	5.7577	4.66477	9.87656	10.5433	9.03781	13.3347	8.23062	4.96709
AAEL000174		5.93775	11.4973	14.0134	10.5296	15.9173	16.1609	0.0636209	0.387935	0.444517	1.18692	0.906946	0.104537	1.44441	0.902076
AAEL000175	EIF3C_AEDAE	141.084	136.369	192.283	190.624	193.254	179.247	58.1995	83.2791	135.129	151.838	153.295	145.634	83.5874	113.834
AAEL000176		2.35225	1.12535	2.95559	1.29603	2.71802	1.45332	0.0363274	0	0	0.183226	0.0833058	0.222271	0	0.0354539
AAEL000177		61.2663	78.7523	101.212	68.734	97.2112	73.9695	11.8486	9.47628	17.8578	15.1287	14.7297	11.3136	7.30088	13.9615
AAEL000178		26.7845	32.4911	38.9124	34.2327	37.2139	41.0731	7.96643	4.31682	8.32343	9.24333	8.1123	7.48143	3.42299	4.43783
AAEL000179		60.4712	89.0805	123.07	96.4429	115.561	130.041	45.5532	34.4891	31.8991	28.2119	47.0902	33.5284	18.9901	19.4822
AAEL000180		15.8944	24.7125	29.26	25.5028	25.438	27.639	16.0706	13.5573	19.5492	18.3072	13.6719	14.0047	1.96186	5.12101
AAEL000181		31.4072	27.6373	45.4949	38.7861	45.6862	41.8532	3.07171	4.05616	8.38465	8.65528	7.98839	6.14523	4.22583	6.39239
AAEL000182		131.287	209.186	233.263	132.922	180.519	152.018	178.188	41.7579	78.1932	91.1443	101.712	89.1725	37.4882	76.9586
AAEL000183		11.4624	12.1786	15.5079	21.6302	15.0766	17.6852	0	0	0	0.0776664	0	0.13533	0	0
AAEL000184		8.2617	12.0485	18.0633	15.1394	17.639	18.3136	5.7294	3.60076	4.52036	5.62728	6.31227	4.37783	1.77373	3.63259
AAEL000185		139.684	142.159	192.438	189.2	182.368	188.743	65.2219	93.7414	130.609	132.789	97.4803	73.2866	64.2525	73.1354
AAEL000186		27.4961	36.6493	62.1831	56.4258	54.5088	66.439	18.692	15.6582	13.2405	13.1361	10.6909	11.7789	11.0039	13.0182
AAEL000187		3.69711	3.32684	3.97138	3.74079	3.82883	3.38993	0.101894	0.013725	0.0868286	0.0736319	0.114726	0.0979942	0	1.34931
AAEL000188		2.56037	2.98845	5.23102	3.86998	5.02813	4.22769	0	0	0	0	0	0	0	4.50025
AAEL000189		0.786756	0	0.972353	1.06181	0.441262	0.487431	0	0	0	0	0	0	0	0
AAEL000190		0.0341743	0	0.198143	0.0622946	0	0.0295542	0	0	0	0	0	0	0	0
AAEL000191		32.8278	29.6812	39.6112	54.1922	37.1987	47.8936	54.5052	85.0011	80.7626	110.966	59.5776	64.1384	40.3626	30.2279
AAEL000192		0.606046	0.644562	1.63862	2.2142	1.28607	0.354229	0	0	0	0	0	0	0	0.600755
AAEL000193		42.7384	52.7189	73.201	81.7876	71.8959	78.7754	0.48169	2.23265	2.57275	4.41774	3.80284	1.22176	1.93787	4.80115	histone-lysine n-methyltransferase
AAEL000194		15.9599	13.2264	21.5364	16.0358	21.6062	16.2227	7.77137	9.60054	14.9739	17.2757	19.7133	11.1122	12.003	14.2
AAEL000195		0.321989	0.259023	0.667449	0.466088	0.60378	0.593421	0	0.0420348	0.0266942	0.0545411	0.0417348	0.024715	0	0
AAEL000196		8.8379	7.52399	3.88975	6.56009	3.46774	3.59017	2.02032	1.46039	1.01874	0.924652	1.0882	0.205213	1.22239	0.524261
AAEL000197		33.2461	23.9956	28.5392	29.6477	29.0016	24.4964	4.12278	5.34457	7.98992	6.38067	9.50719	6.37419	6.47721	18.2378
AAEL000198		86.0563	59.0561	92.7472	56.9149	95.6933	70.0142	5.8778	6.37242	11.4578	13.1024	14.1692	14.2599	10.2553	11.0271
AAEL000199		39.0303	43.2902	46.7047	45.1211	45.2601	49.8981	10.3806	10.0593	18.1562	16.4356	19.7267	12.7779	16.9952	32.2679
AAEL000200		118.385	138.986	208.163	149.053	183.63	159.395	2.83191	0.689735	6.5347	4.58832	5.77387	10.9791	37.974	235.752
AAEL000201		13.2789	13.973	19.9809	21.9637	22.0152	20.9706	0.164175	0.140534	0.237471	0.505457	0.72472	0.422708	0	1.80837
AAEL000202		0.674857	0.518723	0.778031	0.649104	0.998446	0.603505	0	0	0	0	0	0	1.45497	0
AAEL000203		0	0	0	0	0	0	0	0	0	0	0	0	0	0
AAEL000204		28.4091	35.7268	41.8056	50.1568	40.0501	52.8219	37.2414	47.294	67.9611	66.9254	66.3611	42.9776	18.68	5.56726
AAEL000205		1.14594	0.643193	1.45096	0.409869	1.22415	0.566802	0	0	0	0	0	0	0	0
AAEL000206		0.996891	2.13027	1.1207	0.666439	1.58562	1.36621	148.412	100.177	138.966	136.475	89.009	128.463	31.5353	0
AAEL000207,AAEL000212		48.7485	46.9273	66.1343	74.77	67.5701	70.2128	3.10848	6.6901	15.0827	14.5575	10.7249	7.86728	4.60642	10.4356
AAEL000208		61.2808	100.784	58.5274	43.4159	51.1333	51.9933	77.4596	42.9509	48.976	47.4055	48.9637	36.6514	68.9763	170.447
AAEL000209		0.370688	0.163328	1.16594	1.65518	1.26633	1.15531	0	0	0	0	0	0	0	3.10049
AAEL000210		39.1089	42.777	46.0526	56.9195	44.6245	57.636	20.3848	15.2711	22.6799	24.6667	19.8428	21.8911	10.3842	17.5613
AAEL000211		87.4522	100.639	137.961	91.4482	96.4214	107.773	7.83684	1.77334	11.5601	6.36375	16.5504	13.5075	11.2783	43.3307
AAEL000213		103.432	78.1138	10.4572	11.8468	8.95573	17.7718	13.8156	11.0774	0.499855	0.115655	0.618607	0.652036	0.888178	7.47577
AAEL000214		6.65225	9.32309	11.64	7.98877	11.5121	11.802	5.42869	3.58265	3.57854	3.32325	6.02678	4.03991	4.34771	6.78869
AAEL000215		9.74208	11.68	12.154	13.1954	12.5727	14.7893	2.91783	2.9225	6.32442	7.12834	5.33911	4.76552	3.64046	2.89337
AAEL000216		0.0778901	0.0986368	0.140884	0.0747491	0.0378554	0.198727	0	0	0	0	0	0	0	0
AAEL000217		66.8829	48.1239	71.8598	68.4609	73.1955	65.8034	0.957315	1.91373	2.07709	3.01608	9.7765	3.12107	1.64053	3.30041
AAEL000218		79.8396	94.7465	156.369	198.06	114.266	210.572	0	0	0.215517	0.212418	0.160177	0.35335	0	7.21743
AAEL000219		10.1681	13.2936	13.5122	12.4305	13.3081	12.8795	39.3207	26.0971	24.6314	27.4563	26.6153	29.5195	11.7426	36.8568
AAEL000220		15.0463	16.2601	18.6043	15.2184	20.6237	15.0278	16.0977	15.7628	15.2154	17.5115	23.2501	13.701	8.69319	2.38826
AAEL000221		38.338	45.7575	71.2925	47.6219	67.8681	65.6499	27.1354	23.2331	30.2659	33.1774	33.8204	49.6566	23.84	14.9309
AAEL000222		13.9077	26.7428	33.5545	24.6408	32.7387	33.6748	6.92302	11.1309	15.8573	13.9961	8.8405	10.8571	2.967	8.21344
AAEL000223		0.970297	1.54032	0.328851	0.182184	0.33759	0.2354	544.237	352.753	43.2229	36.1118	18.6554	16.2427	4.82146	0
AAEL000224		0.220932	0.753117	0.738329	0.73315	0.687189	0.573259	0	0	0	0	0	0	0	0.381797
AAEL000225		0	0	0	0	0	0	0	0	0	0	0	0	0	0
AAEL000226		25.7773	40.5119	58.1288	55.7009	56.7856	67.0611	4.7478	4.1608	4.08012	5.17073	5.67397	5.62751	5.88757	12.4581
AAEL000227	SCRB8	17.3717	22.2489	18.1222	18.5051	16.0257	18.6426	31.9474	41.0677	14.1312	23.3439	9.5334	7.38233	2.22388	1.82162
AAEL000228		11.3827	15.6077	24.5492	23.3563	25.6106	23.7959	4.98685	10.7391	10.2699	12.507	14.4499	7.45251	6.46193	4.24451
AAEL000229	TKSIA_AEDAE	62.4751	59.0447	62.8282	60.6464	66.3665	62.8269	0	0	0.136656	0	0	0	3804.26	6904.38
AAEL000230		15.8283	18.6401	21.8361	22.9867	21.6399	27.328	5.0153	4.45964	6.12349	5.0778	3.76995	6.63532	2.77422	4.71983
AAEL000231		30.6303	31.2076	47.3217	42.9983	44.535	42.8328	8.14565	8.49787	18.501	19.0002	16.3036	14.741	7.78665	10.8492
AAEL000232		0.120875	0	0.305354	0	0.537622	0	0	0	0.359909	0	0	0	0	0
AAEL000233		7.28448	7.49537	7.06428	9.29555	6.78902	4.80273	0.943897	0.70515	2.69193	3.61966	1.07156	2.57732	1.19897	7.32257
AAEL000234	SCRB7	22.4381	25.1955	16.4633	17.1788	16.837	22.6056	32.0355	45.2812	36.9197	37.1229	23.604	28.6649	10.6829	8.4011
AAEL000235		39.7088	49.0539	57.797	71.1669	54.5225	60.4229	18.7259	18.092	29.5443	34.7521	22.7738	23.9413	25.1272	30.6865
AAEL000236		0.23178	0.254495	0.141184	0.11222	0.176091	0.13017	0	0	0.408028	0.0544255	0.216052	0.148644	0	0.247771
AAEL000237		1.24234	0.849111	1.6658	1.85014	1.83167	1.61612	0	0	0	0.0450614	0	0	0	0
AAEL000238	CLIPE10	10.8037	11.2811	13.0624	17.5983	13.5534	21.9926	0.217188	0.0853028	0	0.0564849	0.039867	0	11.6787	7.11647
AAEL000239		3.62557	1.48804	6.61963	3.66344	6.52554	3.06077	0.0671527	0.114645	0.180198	0.0672124	0.137161	0.15649	0.692033	4.23815
AAEL000240		23.8664	26.0417	34.2385	32.559	33.6052	34.579	13.2883	7.66531	11.3995	14.0843	12.6307	13.1328	13.5516	8.71688
AAEL000241		14.0606	19.9472	18.9476	18.7581	20.1406	22.6383	3.88804	2.03961	4.99267	6.21305	4.77747	5.42343	4.51908	11.0378
AAEL000242		0.853735	0.398642	1.40958	0.386862	1.67287	0.651804	0	0	0	0.0475358	0.0720496	0	0	0
AAEL000243		0.705368	1.16459	1.45233	0.767009	1.26656	1.30053	0	0	0	0	0.029128	0	0	0
AAEL000244		2.97124	3.52611	3.82931	2.97541	3.6346	3.03056	58.4401	49.0617	56.0722	61.937	56.6518	49.5335	15.1297	0
AAEL000245		23.6249	50.2039	50.3971	33.0491	46.5538	52.8921	20.4556	20.082	20.8977	21.5401	20.8279	19.5207	5.00668	11.6651
AAEL000246	GPRSTN	7.26058	6.85648	10.4266	8.79452	10.6906	8.56012	0.0572453	0.340044	0.561415	1.65304	1.51898	0.442997	0.111144	0.641221
AAEL000247		0.0769236	0.0370799	0.0596815	0.0622537	0.105338	0.0657837	0	0	0	0	0	0	0	0
AAEL000248		28.4295	34.5779	44.8657	44.7668	44.3702	45.5201	10.643	10.8921	13.6932	12.8377	11.7425	10.5276	9.43968	13.3317
AAEL000249		1.62853	1.73165	2.00066	2.69979	1.86479	1.705	0.175808	0.0403248	0.0503422	0.102305	0.132287	0	0	0.869169
AAEL000250		0.496658	0.308172	1.17586	0.718361	0.795538	0.534385	0	0	0	0	0	0	0	0.3592
AAEL000251		1.27789	0.525923	3.49091	1.53559	3.06066	1.18873	0	0	0.0653949	0.0221654	0.101283	0.0763076	0	1.66436
AAEL000252		69.7583	64.1913	13.8541	25.7427	14.337	14.4013	0.0870699	0	0	0	0.125568	0	2.3636	3.27936
AAEL000253		0.82177	0.36663	0.578968	0.636424	0.588985	0.353795	0	0	0	0	0	0	0	0
AAEL000254		1.29358	1.11237	2.25451	0.87739	1.914	1.767	0	0	0.0741616	0.0747219	0.329298	0.0706036	2.24416	1.73451
AAEL000255		2.88428	5.48561	5.78496	5.31079	5.49855	5.57233	0.352034	0.669142	1.1159	1.93003	0.854618	0.374133	0	0.406431	JAK STAT signaling pathway*
AAEL000256	SCRB9	8.52136	8.15302	15.4924	11.674	13.5273	10.284	0.190877	0.527421	3.3542	1.90688	2.79043	1.44669	1.32254	2.47299
AAEL000257		34.3146	35.9551	49.0745	53.4478	48.492	56.9032	3.45231	3.84286	5.07543	6.79012	4.80567	5.51482	2.44461	8.11886
AAEL000258		51.39	59.4234	49.2136	55.8321	47.8426	55.6611	27.5514	29.9209	12.2566	16.3867	10.1317	10.1877	23.2232	48.3038
AAEL000259	CUSOD4	1.1681	0.322523	0.545842	0.605611	0.470828	0.602228	1.10856	0.466465	0.19478	0.699015	0.555999	0.502755	0	0
AAEL000260		13.1696	19.247	25.4528	25.7973	25.4299	28.6144	0.696581	0.430197	2.09453	2.466	0.921068	1.58221	0	1.19819
AAEL000261		12.9975	15.4605	15.9297	15.225	16.063	17.4617	0.955494	0.912268	1.09571	1.0537	0.737836	1.37379	0	3.25536
AAEL000262		66.7936	65.25	106.634	90.0611	108.993	97.6609	2.15153	4.3944	7.62245	10.4016	8.24043	4.66717	4.89443	6.18427
AAEL000263	JING_AEDAE	15.0096	9.89248	17.6748	16.2183	18.1502	13.8615	0.0776198	0.227529	0.106317	0.313201	0.721763	0.291552	0.579311	1.02647
AAEL000264		20.6988	21.6807	34.0451	30.3487	33.0081	32.6497	31.8675	40.3425	39.3965	42.4289	43.8061	29.5048	12.0421	4.49849
AAEL000265	AKTIP_AEDAE	8.30805	9.02529	9.95872	9.16736	9.93295	8.03042	10.7028	5.47289	6.33956	7.1727	7.64351	7.92502	5.68601	6.64463
AAEL000266	GPRNNA21	0.417074	0.364184	1.11276	0.812306	1.30159	0.921771	0	0	0	0	0	0	0	0
AAEL000267		9.26837	15.1693	15.6625	14.0643	14.9616	17.0666	0.560811	0.128158	0.22366	0.0570956	0.351901	0.554682	0	1.35738
AAEL000268		0.40762	0.221785	0.329864	0.312834	0.0233603	0.211588	0.268023	0	0.0410225	0	0.0405601	0.0451606	1.62158	4.77409
AAEL000269		250.332	305.662	415.335	457.651	402.197	489.433	163.276	150.17	563.611	620.35	694.778	1044.88	334.715	186.417
AAEL000270		50.9011	50.666	52.5205	39.2139	53.0737	55.3164	35.4136	16.9456	16.8924	16.8167	21.7669	31.7854	33.3745	43.2664
AAEL000271		33.9731	29.2705	31.5637	20.1346	28.4274	22.274	224.44	157.475	47.8871	30.606	75.1766	51.7408	33.64	14.6868
AAEL000272		5.57499	5.59316	6.88389	7.28548	7.97045	8.68241	1.88043	1.52783	2.9688	1.66532	1.68031	3.2176	0.268442	3.23438
AAEL000273		34.509	23.9148	38.613	33.5647	37.132	35.269	26.0666	31.3761	18.7228	18.8872	30.4043	22.0059	13.8126	25.1169
AAEL000274	CUSOD3	136.494	116.745	124.931	142.68	117.96	167.784	152.931	62.0836	102.764	105.724	82.6676	134.25	61.6786	69.4393
AAEL000276		45.9558	38.3267	50.7066	47.8453	47.9844	44.5479	4.7418	7.92681	14.8168	12.9745	15.4783	11.0734	9.42795	11.8318
AAEL000277		41.014	20.2098	36.2318	37.1678	41.1411	53.1963	2.13903	0.0938161	2.42152	0.930447	1.72239	2.13416	48.7185	37.5546
AAEL000278		48.8107	42.1596	51.4096	59.1672	50.6474	62.2462	18.5919	23.098	19.0999	21.1611	15.1751	15.8294	10.6383	7.66506
AAEL000279		10.4747	11.2201	11.5419	7.74586	11.7145	10.8914	8.69113	5.36357	5.90105	5.56108	7.11266	8.73667	1.55272	1.36432
AAEL000280		0	0	0	0	0	0	0	0	0	0	0	0	0	0
AAEL000281		15.8049	12.0464	14.0597	11.2081	15.2977	13.5848	2.7818	2.22431	2.95934	4.25339	9.31057	5.01299	7.69155	11.5451
AAEL000282		6.29026	4.98671	7.94077	8.66712	6.53712	7.51098	0.451254	1.63246	1.39	2.00087	2.36271	1.50928	1.39029	0.21153
AAEL000283	CTLMA16	0.443088	0.402282	0.544542	0.727752	0.453706	0.948902	0	0	0	0	0	0	0	1.84945
AAEL000284		20.781	27.3129	28.7304	26.2013	27.6199	26.244	6.42446	6.55501	12.7303	13.9571	11.1769	11.3773	2.78397	24.4571
AAEL000285		0.376534	0.368056	0.628387	0.332377	1.0324	1.13582	0.0468156	0	0.270195	0.160103	0	0	0	0
AAEL000286		0.0418852	0.0813953	0.393849	0.410146	0.185393	0.0782632	0	0	0	0	0	0	0	0
AAEL000287		7.48585	9.95685	12.35	8.53271	12.6025	10.8759	1.578	1.23727	0.254961	0.72336	1.10567	1.60553	0	5.16155
AAEL000288		8.60744	5.56751	13.4701	9.10012	13.2355	7.41874	1.26484	1.50381	2.95417	1.25603	3.19024	2.01562	0	0.613386
AAEL000289		19.1473	20.4824	23.8395	29.7509	24.4519	28.7914	7.67016	6.87202	7.75939	7.54879	6.9838	7.59399	2.14085	10.4623
AAEL000290		8.08239	7.79058	7.85302	7.21487	8.64138	9.19451	4.5942	3.21348	3.12865	3.14227	3.55033	4.00333	3.82952	3.33188
AAEL000291	VATL_AEDAE	376.583	294.991	414.354	401.692	404.822	344.529	611.416	756.609	755.872	833.677	854.687	671.073	472.629	361.471
AAEL000292		7.30014	9.65126	10.5576	11.2072	9.86169	10.3458	6.31554	1.39163	3.80271	5.33666	5.28065	2.18374	2.3207	1.75303
AAEL000293		163.5	122.906	83.452	61.9622	83.3083	44.5088	58.425	78.5393	110.452	98.1883	74.7265	69.3518	49.3123	55.1507
AAEL000294		5.1149	3.09454	6.47547	5.31902	7.19932	5.58591	520.438	461.341	827.594	864.406	609.322	721.459	174.91	3.14555
AAEL000295		24.2526	20.6761	32.6427	20.3752	31.9593	21.5321	4.13409	3.91881	10.3779	8.59129	12.8969	6.37188	3.58243	5.68212
AAEL000296		14.3166	9.72044	21.9646	12.8078	21.2541	14.6569	0.553588	1.8778	4.50113	5.93273	7.60207	3.1791	2.11131	0.517366
AAEL000297		14.6277	18.8642	19.4893	17.6726	18.0991	17.8268	9.15281	6.02037	11.2443	13.6677	9.55481	9.4731	6.23463	9.98368
AAEL000298		1.79525	1.641	2.28411	1.73099	2.66388	2.14657	0.336911	0	0.035063	0.0713658	0.140314	0	0	1.03983
AAEL000299		5.54451	9.46107	17.2145	15.3425	14.9278	15.9028	0.699122	1.06856	1.51448	0.567504	1.33211	0.837595	1.70232	0.912396
AAEL000300		21.7254	25.4104	28.6532	26.6086	27.9285	25.7972	3.89374	3.25215	7.94592	7.68413	4.8825	8.84482	1.0103	4.63204
AAEL000301		31.7235	35.8096	38.1401	34.7171	37.951	37.8401	15.7461	10.8568	23.1207	26.6261	20.969	18.8899	11.4143	12.2258
AAEL000302		0	0	1.29001	1.26352	0.582997	0	0.710477	0	0	0	0	0	0	0
AAEL000303		0.152552	0.353861	4.322	8.86518	4.04051	26.1777	0	0	0	0.0634323	0.108261	0	0	2.59195	histone H2A, putative
AAEL000304		36.4733	32.2078	46.9703	50.4029	45.3115	45.6889	3.675	2.66448	6.78111	3.49948	8.47927	7.36204	14.8089	43.105
AAEL000305		3.68017	5.49561	4.78854	5.491	5.43124	5.85612	0.559582	0.470718	0.543661	0.661134	0.554474	0.472381	1.41947	4.31902
AAEL000306		1.14895	0.379219	0.465993	0.311713	0.60394	0.826715	0.144488	0	0	0.432024	0.325335	0.472323	0	1.83927
AAEL000307		0.0363483	0.0142338	0.0359242	0.00695493	0.0328405	0.0212404	0	0	0.0106327	0.0167365	0.0127215	0	0	0
AAEL000308		1.69063	1.30512	1.27512	0.557989	1.5789	0.60753	0.188349	0	0.0856481	0.513979	0.0711417	0.589456	1.63102	7.89591
AAEL000309		11.1927	8.92742	9.77425	8.81983	9.20564	8.85674	0.0541247	0.023333	0.0297753	0	0.0872452	0.0253427	0.966853	5.09814
AAEL000310		4.25193	4.52732	2.90485	2.83934	3.3398	2.36301	40.4442	28.2727	61.1542	64.8956	54.4998	49.1306	16.5151	8.26677
AAEL000311		12.4762	8.89069	32.1618	44.5128	34.143	26.0095	0.0268557	0.076383	0.878132	0.18221	0.210485	0.119562	5.78012	8.13569
AAEL000312		1.25228	1.12565	0.990212	1.39248	1.12948	1.211	0.118571	0	0	0	0	0	0	9.65493
AAEL000313		1.18372	0.699791	0.74147	0.815883	0.589523	1.21255	0.973072	0.586758	1.35612	1.16598	2.42778	2.02594	0.898997	0
AAEL000314		14.445	10.5049	8.18746	6.88911	6.9515	6.87526	42.6722	28.2331	32.0217	32.2961	24.3122	36.486	11.3982	10.2216
AAEL000315		8.82578	10.3011	15.0883	13.2259	15.8177	13.0085	3.54204	3.46737	7.97196	9.7594	6.47567	6.69574	4.33962	5.04636
AAEL000316		20.1667	20.6595	11.2344	15.386	9.37802	15.7776	0.111736	0.406112	0.313996	0.107027	0	0	6.23988	1.76367
AAEL000317		0	0	4.85729	15.3324	3.8993	2.47625	0	0	0	0.164034	0	0	0	4.99489
AAEL000318		0	0	0.0770118	0.0476307	0.114355	0	0	0	0	0	0	0	0	0
AAEL000319		0	0.0480681	0.375151	0.569861	0.489345	0.151029	0	0	0	0	0.108679	0	0	0
AAEL000320	CYP325T1	2.42917	1.51098	3.41467	4.31011	3.55928	2.75098	0.0418763	0	0	0	0	0	0	0
AAEL000321		54.9867	9.99051	22.5158	30.5565	21.3229	24.0001	2.04231	1.64718	5.50271	5.33568	5.05008	5.28151	8.14087	7.78028
AAEL000322		10.6076	9.86187	11.9664	15.8452	12.4862	13.6088	0.902105	0.965998	2.18801	2.50709	2.0125	1.20335	0	4.066
AAEL000323		0	0	0	0	0.0975404	0.041661	0	0	0	0	0	0.284353	0	0
AAEL000324		2.794	1.04718	3.07368	4.61712	3.93931	2.99862	0.230283	0.28114	0.420381	0.251191	0.648815	0.11875	0	0.0979344
AAEL000325		0.205614	0.865993	0.881612	1.23216	0.716627	1.35266	0	0	0	0	0	0	0	0
AAEL000326	CYP325S1	0	0	0	0	0	0	0	0	0	0	0	0	0	0
AAEL000327	E78	11.6023	10.5834	16.5793	15.6629	17.0722	17.2429	0.0342753	0	0	0	0.0506431	0.0879358	0	0.79121
AAEL000328		77.9306	44.7704	58.7012	57.0942	63.6369	53.5022	78.5712	67.3028	102.273	112.873	124.418	95.7706	56.3588	28.0667
AAEL000329		0.503998	0.137898	0.331462	0.217436	0.316457	0.114783	0	0	0.14406	0.146415	0.168533	0.250867	3.73	8.45404
AAEL000330		14.0015	22.4572	25.2663	21.0924	26.1804	26.7451	8.54051	5.10174	13.674	15.3061	12.2324	10.9937	6.5313	19.0902
AAEL000331	EFTS_AEDAE	32.7626	43.646	52.269	50.8182	51.0285	52.068	18.5607	12.0141	42.1293	46.616	38.4144	43.4481	25.5958	19.1455
AAEL000332		15.3672	14.1184	13.4764	16.8364	14.4555	17.6536	6.74398	3.23947	8.65271	8.88294	7.40424	9.91016	0	10.5461
AAEL000333		2.53265	1.51038	3.9167	2.00424	4.11838	1.95961	2.55238	1.72009	4.68547	3.91547	4.3839	1.444	1.33226	2.12125
AAEL000334		0.5387	0.683491	0.577495	0.585355	0.46368	0.549608	0.0608148	0	0	0	0	0	0	0
AAEL000335		149.428	163.686	220.167	233.488	229.969	273.163	0.308926	0.10026	0.0253303	1.44713	0.231687	0.296289	0	14.1752
AAEL000336		1.71533	1.29835	2.39045	2.34502	2.25972	1.59772	0.110313	0.0784337	1.01909	0.644253	0.639204	0.556307	3.02194	5.09267
AAEL000337		7.50872	14.0605	19.0191	16.6507	18.3419	18.4571	1.62372	1.86882	2.68443	2.87268	2.55266	2.03795	0	5.95981
AAEL000338	CYP325E3	6.31998	8.0099	0.170087	0.234751	0.192696	0.239512	0.0345657	0	0	0	0	0.0308177	0	0
AAEL000339		31.8598	26.8026	35.2857	30.5892	34.3638	27.3074	25.8132	25.7452	39.3575	40.5812	50.5088	41.6909	27.7026	23.6904
AAEL000340		2.26727	1.59339	1.11099	1.48517	1.44144	1.65657	0	0	0	0	0	0	2.31357	0
AAEL000341		0.553841	1.03286	1.76654	1.70947	1.80506	0.939351	0	0	0	0	0	0	0	1.01246
AAEL000342		1.34369	0.872485	1.54521	1.22128	1.55267	0.974537	0.0584334	0.0390147	0.48092	0.228303	0.259454	0.197116	1.05202	0
AAEL000343		40.13	30.8359	51.448	48.6707	49.9948	47.8432	4.75842	6.02753	6.13527	6.54224	8.65073	3.91313	3.96828	5.79863
AAEL000344		0	0	0	0	0	0	0	0	0	0	0	0	0	0
AAEL000345		2.22205	1.33412	2.32949	1.76234	2.49876	1.54451	0.437262	0.796213	0.89444	1.56991	1.90613	0.760687	0.840431	0.343391
AAEL000346		26.8444	31.3931	37.4128	43.801	37.6728	39.4184	4.76811	5.28209	6.26514	7.34911	6.12278	4.40042	0.587512	4.95115
AAEL000347		4.32598	4.29441	3.87616	4.90487	3.57074	4.77615	0	0	0	0.0524546	0	0	0	0
AAEL000348		9.14147	11.3029	13.9987	19.9897	12.9713	17.3147	1.66772	2.29819	0.99188	1.25349	2.20202	0.668735	1.11368	4.51259
AAEL000349		0.849396	0.657032	1.22902	0.913085	0.933135	0.435735	0	0	0.550316	0.306329	0.428309	0	0	0
AAEL000350		0.110179	0.108817	0.238221	0.135447	0.222291	0.0621766	0.0422444	0	0.23497	0.253297	0.166786	0	0	0
AAEL000351		2.21125	0.454849	3.80371	1.69225	4.63653	7.67672	0	0	0	0	0	0	0	0
AAEL000352		0.356124	0.337786	0.447359	0.292759	0.522351	0.647637	0.378084	0.352301	0.442858	0.588923	0.549098	0.309198	0	0.165459
AAEL000353		0.612342	1.32683	0.35632	1.01676	0.221243	0.273863	0.115055	0	0	0.438976	0.0588123	0	0	0
AAEL000354		12.2745	14.1691	20.9359	25.8086	20.5611	23.1757	0.0523571	0.0340249	0	0.0452565	0.0773131	0.178945	1.7775	4.38013
AAEL000356		0	0.064529	0	0	0	0	0	0	0	0	0	0	0	0
AAEL000357	CYP325S3	0	0.0418531	0	0	0	0.0420337	0	0	0	0	0.0571578	0	0	0
AAEL000358		0	0	0.20001	0.0703306	0	0	0	0.17128	0	0	0.364621	0	0	0
AAEL000359		0	0	0	0	0	0	0	0	0	0	0	0	0	0
AAEL000360		0.15482	0.125453	0.313983	0.293303	0.283827	0.278738	0.214333	0.0579606	0.307732	0.213901	0.358501	0.495012	0	0
AAEL000361		0	0.204882	0.291336	1.25854	0.230572	0.346706	0	0	0	0.180997	0	0	0	0
AAEL000362		2.8395	2.33454	4.64378	4.54567	4.93013	3.4855	7.12272	5.17225	7.37338	8.96905	8.34792	6.95882	5.0685	3.3644
AAEL000363		0	0	0.695033	1.90354	0.311929	0.100215	0	0	0	0	0	0	0	0
AAEL000364		121.41	110.964	43.2908	37.4623	43.1411	42.6786	3.9042	1.72127	4.32338	3.69487	1.96724	4.79821	2.63788	6.04393
AAEL000365		48.6527	38.7018	50.7903	44.8145	47.9762	49.8208	4.40069	8.06401	8.61173	8.71647	9.65947	7.51729	5.83057	6.33578
AAEL000366		0	0	0	0	0	0	0	0	0.0335734	0	0	0	0	0
AAEL000367		6.35324	13.3399	15.3739	27.3114	14.1526	18.5655	2.96622	3.31202	5.64713	3.48926	1.2082	1.08784	1.22932	16.247
AAEL000368		56.0893	31.8219	47.6806	44.6239	42.9897	47.609	2.8452	5.62827	6.45929	6.11193	7.81757	8.82834	8.59952	8.34839
AAEL000369		0	0	0.361524	0.987357	0.233457	0.0635462	0	0	0	0	0	0	0	0
AAEL000370		46.8887	39.4534	67.3897	63.107	66.7443	62.147	4.91374	4.60559	20.1074	20.2279	29.7983	15.2795	21.742	24.7274
AAEL000371		0.957392	0.523835	1.01694	0.9661	0.701119	0.348776	0	0	0.04992	0	0.0506314	0.166535	0	0
AAEL000372		15.4076	14.8086	11.585	17.9927	11.6328	10.299	13.0214	11.005	17.4401	14.1342	9.66207	16.3524	4.19754	19.6302
AAEL000373		0	0	0	0.0977535	0.0383815	0.0324926	0	0	0	0	0	0	0	0
AAEL000374		2.73328	3.29616	11.9857	2.53768	6.51733	19.2415	0.574597	0.900407	1.40131	0.904893	1.09147	0.614783	6.8585	1.24444
AAEL000375		0	0	0.201913	0.301534	0	0	0	0	0	0	0	0	0	0
AAEL000376	HPX4	1.33934	0.671859	1.27129	0.98245	1.30302	0.753162	0.0334531	0.0190182	0.431018	0.280062	0.365749	0.308497	0.415526	0.202733
AAEL000377		0	0	0	0	0	0	0	0	0	0	0	0	0	0
AAEL000378		31.4813	33.3169	38.5735	36.049	39.0059	40.2498	10.285	8.4264	10.8383	12.2124	12.6129	13.7109	13.1538	17.3294
AAEL000379		2.19155	2.98899	1.93895	1.70498	1.90448	2.05513	0	0.226045	0	0	0	0.128793	0	0
AAEL000380		16.0979	14.9305	21.4839	27.0747	19.3917	27.6177	7.80006	6.62141	12.6313	9.44507	8.89468	10.7035	3.54206	15.8189
AAEL000381		1.14786	0.507575	1.29684	1.47918	1.18854	1.57663	0	0	0.126543	0.0640309	0.34988	0.200001	2.26904	0
AAEL000382		0.0433594	0.0186681	0.13158	0.00981124	0.0423266	0.0838176	0	0	0.0228429	0	0	0	0	0
AAEL000383		11.0023	10.3451	11.1496	11.9316	12.0897	10.9469	4.17559	4.03391	4.36101	3.98572	3.43726	3.96949	0.616411	1.87294
AAEL000384		0.234001	0.619011	0.287728	0.797415	0.334891	0.793974	0	0	0	0	0	0	0	0
AAEL000385		11.811	14.6673	16.2557	15.6315	16.0569	15.9805	7.41142	4.78425	9.02024	9.50166	6.33298	7.27053	6.41718	3.52317
AAEL000386		20.775	20.1659	33.0614	28.7015	33.2755	30.1087	5.36981	6.9703	13.0494	12.9825	15.4271	8.43122	6.68653	8.54429
AAEL000387		2.78369	2.10948	3.67394	2.52703	3.78285	1.92199	0	0.0608258	0.0264334	0.0275005	0.0796429	0.13857	0	0.471455
AAEL000388		99.9808	84.0255	110.726	90.1818	100.083	95.2553	11.6898	15.7325	46.0043	55.6417	52.4019	31.678	28.5157	48.8154
AAEL000389		0.497388	0.25361	0.0534413	0.070805	0.0566451	0.0779776	0.207194	0.0385166	0	0	0	0	0	0
AAEL000390		8.79407	9.30656	13.9231	12.5522	14.3063	14.8023	0.792061	0.893194	0.859435	1.32733	1.00004	0.978021	0	1.67637
AAEL000391	GPROR28	0.0505413	0	0.0874968	0.0464165	0.0469836	0.0737772	0	0	0	0	0	0	0	0
AAEL000392	MALT_AEDAE	114.317	78.0735	147.537	150.052	157.424	142.277	0.210426	0.082542	0.119518	0.154686	2.03094	0.417092	14388.3	26577.2
AAEL000393		38.4897	29.1059	40.0995	37.2425	42.5521	45.0883	4.1113	4.8397	7.01617	5.2917	30.9991	12.2633	28.2265	23.2216	JAK STAT signaling pathway*
AAEL000394		25.383	35.3964	37.7657	35.3022	35.6453	43.5165	15.4867	9.22872	16.027	15.2508	15.3664	14.2959	12.8465	14.3812
AAEL000395	USP	35.9855	42.129	57.5906	48.3289	56.9594	55.1566	3.58471	3.5705	3.36958	3.73451	3.92695	3.38391	7.35683	9.31304
AAEL000396		8.3067	11.6907	15.2638	11.546	15.1448	12.99	1.07149	1.09394	1.32032	0.984503	1.29339	1.72457	0	2.412
AAEL000397		33.7618	32.7864	39.6737	40.6016	44.0382	37.1314	1.2231	1.65683	2.98782	2.80182	3.15123	1.69402	1.01737	1.54674
AAEL000398		0.990629	0.485517	1.45418	1.02568	1.42555	0.898304	0.0262424	0	0.107536	0	0	0.0129915	0.635841	0.0735534
AAEL000399		19.5197	21.3425	23.3957	22.7757	24.5701	23.098	14.725	15.7357	7.2838	7.98432	10.5152	8.98035	4.47955	5.05958
AAEL000400		31.8705	32.7304	45.3419	27.5076	51.2525	38.1727	3.3973	3.80652	7.75102	3.1311	26.8733	10.5721	0	21.4041
AAEL000401		9.85675	11.6047	14.9721	12.9547	14.3768	16.6687	1.67303	1.07752	1.31	2.09051	1.81786	0.501842	0	3.37067
AAEL000402		3.14556	1.76066	0.871488	0.627079	0.929257	0.580222	0.472143	1.86627	3.63313	3.21652	2.9888	1.23019	2.97363	4.34778
AAEL000403		6.66487	5.86841	9.33833	7.97005	9.07864	8.56398	0.0623392	0.201557	1.0937	0.650988	0.950124	0.539885	0.772058	1.32934
AAEL000404		18.6376	18.8859	26.1996	29.1972	23.9114	27.4665	3.40589	2.46434	6.09749	5.75492	5.06289	4.5833	3.12446	8.65314
AAEL000405		2.57386	0.997993	4.05191	2.05293	3.7237	1.78307	0.0419915	0.0866111	0.286716	0.170501	0.487989	0.108174	3.61629	3.46341
AAEL000406		0.091255	0.257488	0.500292	0.233452	0.532113	0.280044	15.0364	17.8969	42.8392	45.487	39.1532	35.1248	12.499	0
AAEL000407		14.9687	25.5216	30.7571	18.3085	20.932	25.9689	17.5045	8.15172	10.4494	15.109	8.94701	10.1212	5.56485	7.24236
AAEL000408		11.6579	16.2049	19.7172	14.3278	19.235	18.3499	2.30992	2.21805	4.91435	4.4898	2.98459	4.73258	5.25383	1.77445
AAEL000409		4.88683	4.54334	10.1662	7.14741	10.7272	8.47576	0.0614146	0.0447335	0	0.232206	0.0904086	0.102099	0	0
AAEL000410		110.268	112.761	94.1134	89.2381	93.7146	100.645	101.174	72.5661	81.3648	69.7236	71.5838	87.2998	136.019	174.756
AAEL000411		8.50056	7.67091	13.5291	16.1845	12.1384	13.9225	0.662657	0.302655	0.997461	0.912309	0.829856	0.588536	0.177584	5.85262
AAEL000412		12.54	14.938	15.8199	13.6889	16.6276	17.0703	21.3421	13.3162	12.3931	12.4813	12.7835	15.8971	1.70816	16.7008
AAEL000413		0	0.0951365	0	0	0	0	0	0	0	0	0	0	0	0
AAEL000414		0.686889	0.518144	0.782496	0.834344	0.65956	0.595385	0	0	0	0	0.0613361	0	0	0
AAEL000415		50.8331	66.9371	111.042	103.279	113.325	115.731	5.09137	2.96388	6.04067	6.78156	6.3366	8.88115	7.78341	10.9943
AAEL000416		27.6337	20.3516	32.1483	24.9889	34.1412	20.652	0.194505	0.216354	0.133239	0.328775	1.23913	0.652571	0.143411	0.804886
AAEL000417		36.5276	26.0066	25.8816	27.5245	24.9218	23.711	164.561	193.99	132.919	138.358	70.6202	55.0069	31.0776	25.8556
AAEL000418		41.0657	40.1349	51.3576	47.4281	52.6126	45.5643	8.62868	8.24572	9.41103	12.6165	7.02294	10.615	9.30452	4.834
AAEL000419		3.46361	2.65619	5.44359	6.46052	4.65162	4.54805	0.206118	0.0821043	0.724768	0.208909	0.308123	0.436217	0	0
AAEL000420		2.72514	4.2168	3.46088	4.28664	3.28722	3.75625	0	0	0	0	0.35659	0	0	1.07624
AAEL000421		21.9643	33.7368	47.0751	41.757	44.3393	49.6883	0.511651	0.659861	1.64639	2.87525	1.21147	1.10802	0	8.68006
AAEL000422		34.7711	42.8101	55.753	51.3563	52.6512	57.8436	3.7119	4.74353	11.9922	13.8509	8.26915	9.24676	3.06489	10.5629
AAEL000423		16.288	9.45115	21.1094	13.3642	22.0275	14.7302	0.326571	1.91559	2.05255	2.49088	2.45295	1.76926	0.606223	3.2222
AAEL000424		89.2952	85.6707	98.2844	100.03	94.0053	107.265	174.365	109.194	96.3325	103.375	76.3087	82.9059	30.901	30.3392
AAEL000425		5.71783	5.66653	5.74318	11.7267	5.98534	9.02458	1.51757	0.663622	1.4473	1.86991	0.624346	1.64496	0.676956	3.75386
AAEL000426		1.55778	0.751496	1.7216	1.50566	1.45807	2.10686	0.303474	0.572911	0.290266	0.298616	0.563192	0.129696	0	0
AAEL000427		73.8782	57.3232	69.6545	99.0884	69.5749	82.5358	90.6515	100.843	71.6914	68.8327	39.4394	33.0627	18.9512	21.034
AAEL000428	T23O_AEDAE	38.9199	38.1363	16.178	18.8503	14.4246	15.0363	145.989	155.903	196.441	203.073	159.107	131.681	48.7856	2.34453
AAEL000429		13.7312	16.5154	23.6797	22.2552	22.5488	22.7737	0.596248	0.589682	1.04885	1.51225	1.25696	0.769649	1.24216	0.196592
AAEL000430		25.1797	19.5695	29.4673	26.7401	29.6607	21.985	3.44988	5.01222	6.0728	4.89185	4.46479	3.62671	5.59814	4.47176
AAEL000431		52.1905	54.0642	81.7335	71.2518	80.4092	60.1372	15.6606	10.76	27.0978	29.1512	23.6059	26.0539	14.5794	30.3055
AAEL000432		0.0516306	0.0233452	0	0	0.0259247	0.0469025	0	0	0	0	0	0	0	0
AAEL000433		12.7566	16.4566	17.999	20.8393	18.9773	21.2533	1.07616	1.60099	1.86636	2.17461	3.05251	1.0636	2.57115	2.77038
AAEL000434		19.9082	20.803	23.3183	19.577	21.5747	18.6724	5.13783	5.29741	8.86814	11.0492	7.93803	5.75379	4.82056	7.50253
AAEL000435		20.7775	23.4366	25.7922	23.6102	27.4074	28.9467	5.11139	3.0121	4.14289	4.64325	3.99108	6.20567	0	8.16869
AAEL000436		45.6369	50.6735	66.3035	51.3158	64.6933	52.96	8.31745	5.41699	22.9819	28.3457	26.5802	32.5023	16.8332	10.6813
AAEL000437		0.857519	0.74508	1.1501	0.287699	1.02141	0.94769	0.372741	0.304119	0.912132	0.538037	1.15027	0.505025	0	0.307458
AAEL000438		21.5641	9.55433	14.6287	17.4984	13.988	12.3055	3.56163	5.49793	1.92832	1.39873	1.4069	0.880704	1.72289	5.49481
AAEL000439		8.26569	9.55888	14.1436	13.9502	13.5047	14.2202	0.992038	1.45043	2.25633	2.11989	2.35091	1.41596	1.75518	4.12822
AAEL000440		20.1347	22.129	30.2901	31.8907	32.1069	32.2916	7.76221	9.836	8.24683	8.84644	7.85549	7.99471	3.16096	5.5041
AAEL000441		0.249104	0.121709	0	0.213791	0.171308	0.0663701	3.12732	2.43391	7.36275	9.7362	3.0165	3.26655	0	0
AAEL000442		870.339	1193.83	1177.15	1019.85	1171.39	1325.92	0.688887	0.241186	0.345306	5.57443	1.60938	0.770805	2.27152	69.08
AAEL000443		0.545158	0.435154	1.01254	1.10207	1.27574	1.05413	0	0	0	0	0	0	0	0
AAEL000444		43.7428	47.02	60.7501	49.5029	56.6833	50.5485	13.3903	16.2118	32.9174	34.1389	30.9884	20.4953	34.9403	59.3491
AAEL000445		50.2472	46.6029	51.7692	49.3113	50.5022	52.0194	8.63978	4.80318	13.0042	7.215	6.94628	5.73918	8.61643	6.93264
AAEL000446		10.5648	8.49805	15.5771	15.5901	15.7798	16.1171	0.265705	0.125805	0.45316	0.471829	0.80338	0.737772	2.98985	3.25706
AAEL000447		0.251187	0.376867	1.12051	0.181686	1.14945	0.43653	8.51929	6.39311	4.76807	5.48286	11.0302	3.12458	4.29568	0
AAEL000448		34.5213	32.8722	50.3431	49.419	49.4182	45.6734	11.7328	16.001	16.3782	14.052	12.9244	11.4598	9.48796	13.7186
AAEL000449		2.70937	4.63072	3.15584	1.71267	1.46606	2.916	5.95566	1.70476	3.26041	3.25025	5.10454	8.13188	0	2.10778
AAEL000450		15.5601	12.4597	24.7252	25.1631	23.203	23.1463	4.37146	9.6635	7.90137	11.771	17.4131	7.8767	7.42224	3.97781
AAEL000451		34.6473	42.0254	35.1773	29.0744	33.7486	31.723	18.1675	11.2138	16.7689	14.4246	20.6247	17.4275	37.5671	51.646
AAEL000452		20.4545	22.2082	30.5826	21.3819	29.1608	25.874	3.53798	4.42038	8.61043	8.92733	8.57195	5.92923	5.81107	4.51905	histone acetyltransferase gcn5
AAEL000453		0	0.0476032	0	0	0.207444	0.0472315	0	0	0	0	0.384982	0	0	0
AAEL000454		123.573	116.483	149.229	133.007	146.541	121.905	70.5834	51.8046	137.926	155.606	107.871	105.455	62.8184	54.3285
AAEL000455		1.76578	2.26216	5.13063	3.7657	4.19303	3.27703	0.134855	0	0.0631572	0	0.0464206	0.0546348	0	0
AAEL000456		7.72066	16.0657	22.6944	18.8866	21.0359	25.214	7.85064	6.37331	8.51902	6.46797	5.30748	4.692	0	1.35273
AAEL000457		9.74398	6.93452	16.735	16.1605	16.0675	18.633	0.352193	0	0	0	0	0	0	15.3913
AAEL000458		160.824	142.472	184.673	129.553	152.431	119.057	145.07	51.0444	101.569	108.007	131.844	150.155	73.7593	45.0915
AAEL000459		133.624	177.84	205.083	219.171	209.579	204.814	60.4445	58.6626	28.8743	29.5404	23.4657	28.0133	18.7732	56.9973
AAEL000460		22.2991	35.1191	42.8682	48.537	40.3687	50.6446	10.1602	8.54215	18.6278	15.1713	11.1502	9.40993	12.853	13.9033
AAEL000461		36.7046	40.6161	60.384	72.2525	59.0946	67.7621	26.537	53.7037	41.4656	31.8843	18.2706	17.2819	12.7281	14.5764
AAEL000462		0	0	0	0	0	0	0	0	0	0	0	0	0	0
AAEL000463		0.144721	0.312805	0.364368	0.546031	0.525623	0.276311	0	0	0	0	0	0	0	0
AAEL000464		3.40578	2.31568	3.12297	3.58588	2.96884	2.65361	0.104238	0.146205	0.284515	0.327461	0.103192	0.208433	1.34989	0.290951
AAEL000465		9.02869	11.853	8.441	12.825	9.12768	13.6209	5.27768	3.51755	4.34893	5.24207	2.87505	3.96165	0.535675	7.16983
AAEL000466		0.221829	0.138136	0.433602	0.237483	0.476815	0.196678	0	0	0	0	0	0	0.498947	0
AAEL000467		15.8164	26.9695	27.1323	16.2353	26.7706	27.6084	12.9906	6.087	10.6744	11.4835	9.66417	11.1223	7.91031	7.26759
AAEL000468		21.8942	33.5185	43.7575	36.8906	40.0405	40.4208	12.1581	12.734	21.5767	17.0863	13.7389	12.5087	3.73419	19.3311
AAEL000469		101.408	76.2632	108.629	119.567	114.964	112.54	5.48536	9.98286	13.3359	14.1397	16.5155	11.4221	12.3278	10.0979
AAEL000470		1.48896	1.59583	1.39672	0.870296	0.886476	0.790312	0.133653	0.196311	0.12755	0.131386	0.0479164	0.489128	0	0
AAEL000471		18.9012	17.732	7.29004	8.61198	7.31969	7.29703	0.61491	1.23101	0.81282	0.647565	0.643596	0.430211	0.982728	0.497002
AAEL000472		19.2933	32.1052	34.2451	30.0696	38.3087	32.0103	12.7578	9.61737	8.55034	10.2296	11.8083	10.8457	14.3901	9.98313
AAEL000473		0.0708072	0.0202222	0.158501	0.0277715	0.0937003	0.0645578	0	0	0.0468317	0.0149388	0.0235676	0.101461	0.319578	0
AAEL000474		1.01579	0.682265	2.5878	1.87268	2.58409	1.21102	0	0	0.0294966	0.0298879	0.0441238	0	0.814347	0.326439
AAEL000475		12.0896	12.8395	16.8629	21.2831	17.9234	19.1738	4.45331	5.5603	8.74338	8.48644	5.94975	7.91707	4.98925	8.55851
AAEL000476		7.4733	12.2832	15.5993	18.5174	17.4005	19.631	0.467954	0.925236	1.31869	1.06547	0.57899	1.12668	1.04479	3.73293
AAEL000477		14.1187	21.3193	25.6809	23.1194	26.3568	28.4818	3.40764	1.45423	2.46731	2.58147	2.64152	3.20031	1.14742	12.46
AAEL000478		16.9925	34.8107	42.4478	31.758	39.0628	46.8562	12.0132	7.7709	7.55677	7.33523	9.2526	9.14029	4.21647	7.82225
AAEL000479,AAEL000524		4.25646	2.10375	7.61981	4.56545	7.39793	4.3456	0	0	0.721045	0.499167	0.422902	0.0875502	0.160405	0.141529
AAEL000480		0	0	0.0928832	0.0880365	0.197685	0	0	0	0	0	0.179415	0	0	0
AAEL000481		0.83321	0.384793	1.38518	0.568218	1.58726	0.949191	0.108834	0.035212	0.0914771	0	0	0	0	0
AAEL000482		0.0778135	0.14029	0.304545	0.179624	0.247493	0.930087	0.137544	0	0.0944502	0.0463936	0.107491	0	0	0	histone H3
AAEL000483		12.9129	15.9396	19.709	22.5456	20.4524	21.7336	3.80859	3.6157	4.46961	4.63741	4.32834	3.22497	4.8044	6.36629
AAEL000484		0.0845929	0.0284414	0	0.0571183	0.0326345	0.084881	0	0	0	0	0	0	0	0
AAEL000485		42.6201	38.4948	51.273	50.4084	52.7658	48.9419	21.3042	29.0585	29.2399	34.658	27.6303	23.3943	12.0065	17.5624
AAEL000486		120.279	141.095	186.584	163.94	178.623	170.036	75.3811	57.3355	122.438	140.373	137.217	119.51	64.4455	61.4371
AAEL000487		10.5672	14.7793	18.3946	17.7322	19.1375	21.3772	2.80538	3.64114	4.2948	8.46842	5.79197	6.40863	0	3.35974
AAEL000488		14.1222	15.0123	22.4873	17.7851	20.0978	19.8795	0.464793	1.18251	0.6099	0.430602	6.9724	3.03723	3.92954	2.45602
AAEL000489		0.862111	0.978863	1.77531	0.871108	1.33962	1.48767	2.1276	3.07891	3.11816	3.62942	3.88883	3.00316	0	0.403306
AAEL000490		0.185479	0.046875	0.610736	0.514977	0.474965	1.1172	0.0922157	0	0.107462	0	0	0.0373687	0	0.0873388	hitone H4
AAEL000491		13.5711	15.7258	20.0694	14.6769	21.0247	21.6809	3.73641	2.97232	6.50994	3.94224	2.93752	2.76723	5.92727	11.066
AAEL000492		0.0778135	0.14029	0.304545	0.179624	0.247493	0.930087	0.137544	0	0.0944502	0.0463936	0.107491	0	0	0
AAEL000493		20.2861	23.774	26.8288	29.348	27.7534	28.4237	6.06188	4.46326	5.15127	3.26552	4.10695	3.51271	6.12072	15.341
AAEL000494		0.562163	0.394233	1.7437	6.42475	1.93087	6.79321	0.180292	0.10163	0.0824286	0.10286	0.0946509	0.0510531	0	0.244803	hitone H2A
AAEL000495	GPXH3	1.8021	3.08503	2.1285	1.32283	2.61913	4.35631	0	0	0.372231	0.25042	0.377679	0.516059	0	0
AAEL000496		0.441256	0.391104	2.22799	4.36642	2.82645	1.95032	0.038713	0.436116	0.0802021	0.292074	0.459915	0.114543	0	1.9702
AAEL000497		0.562163	0.394233	1.7437	6.42475	1.93087	6.79321	0.180292	0.10163	0.0824286	0.10286	0.0946509	0.0510531	0	0.244803	histone H2A
AAEL000498		0.444639	0.204263	0.683239	0.687728	0.64837	0.622513	0	0	0	0	0	0	0.908078	0
AAEL000499	SPZ1A	46.8271	63.7897	79.0879	88.9991	86.3075	97.2929	0	0	0.257274	0.434207	0.199243	0.0757392	0	1.84058	Toll Pathway**
AAEL000500		2.70207	9.55299	0.431875	1.01362	0.25411	0.224623	2775.72	2645.04	112.032	118.701	61.8804	68.6262	5.052	0
AAEL000501		0.185479	0.046875	0.610736	0.514977	0.474965	1.1172	0.0922157	0	0.107462	0	0	0.0373687	0	0.0873388	histone H4
AAEL000502		7.43151	11.3297	13.0239	14.0442	12.9325	13.2619	1.9718	2.58563	5.20863	4.54913	2.90619	2.78857	5.50154	7.9698
AAEL000503		27.0188	25.3608	28.7479	42.3902	33.9311	34.924	9.65985	6.81162	10.1379	5.45694	5.05453	5.35942	5.66719	6.78864
AAEL000504		0.423034	0.184516	0.717958	0.480784	0.633921	0.357466	0.0275303	0.0650173	0.0323839	0.0858543	0.263604	0.156285	0.618062	0.0160667
AAEL000505		3.28225	3.3902	2.73331	2.53926	2.45425	2.31497	3.76542	5.51036	7.89435	6.69759	4.21569	7.27975	3.02744	3.26444
AAEL000506		0.0778135	0.14029	0.304545	0.179624	0.247493	0.930087	0.137544	0	0.0944502	0.0463936	0.107491	0	0	0	histone H3
AAEL000507		0.276096	0.1937	1.21556	1.57246	1.21982	0.464134	0	0	0.0380292	0.079853	0.0676143	0.0157613	0	0
AAEL000508		1.38602	2.14692	4.89253	3.4599	4.4523	3.69282	1.66319	2.74338	6.66358	9.06705	4.88879	2.72035	3.77457	1.81147
AAEL000509		23.619	31.1626	41.4752	41.8471	38.4878	42.4804	0.635654	0.920208	1.30927	1.2651	1.44186	1.05825	0	5.48682
AAEL000510		30.4251	29.1401	49.1404	38.8065	48.4366	43.379	7.31185	9.41377	17.621	15.6977	15.4318	9.29722	15.2374	8.27627
AAEL000511		14.2307	16.8682	24.5923	19.0364	24.2063	20.5928	0	0.0522759	0	0.371201	0.135681	0	0.729988	0.94333
AAEL000512		0.433753	0.394251	0.953467	0.585798	0.84583	0.756984	0.00967049	0.0543117	0.019564	0.00693603	0.0191355	0.0617572	0.151754	0.0364171
AAEL000513		0.185479	0.046875	0.610736	0.514977	0.474965	1.1172	0.0922157	0	0.107462	0	0	0.0373687	0	0.0873388	histone H4
AAEL000514		0.985379	0.825745	0.228185	0.230985	0.24186	0.090264	0	0	0	0.0501736	0.03902	0	0	0
AAEL000515		9.53381	11.7665	6.82386	8.4101	6.14049	9.20049	8.51453	14.1264	8.99256	12.7814	9.64756	8.69887	3.5862	9.1898
AAEL000516		28.7447	29.037	29.9478	31.9804	28.2516	27.1309	87.2334	61.8224	120.442	133.519	86.1637	90.1075	28.3211	34.9066
AAEL000517		0.185479	0.046875	0.610736	0.514977	0.474965	1.1172	0.0922157	0	0.107462	0	0	0.0373687	0	0.0873388	histone H4
AAEL000518		0.562163	0.394233	1.7437	6.42475	1.93087	6.79321	0.180292	0.10163	0.0824286	0.10286	0.0946509	0.0510531	0	0.244803	histone H2A
AAEL000519		0.444894	0.356838	0.44285	0.392	0.173315	0.166981	0	0	0	0	0	0	0	0
AAEL000520		8.1788	7.44675	6.91265	9.06462	6.44143	9.16734	15.9257	20.5586	18.4928	23.2555	16.5224	17.0335	4.65513	12.9134
AAEL000521		0.208045	0.211777	0	0.142676	0.0577829	0.322725	0	0	0	0	0	0	0	0
AAEL000522		0.752624	0.742696	1.15314	1.25927	1.49798	1.21855	0.0463419	0.286754	0.279494	0.239171	0.340405	0.485216	1.57288	0
AAEL000523		4.64759	1.8027	5.05514	2.86099	4.83557	2.22885	0.844735	2.86564	8.08418	10.356	9.71483	4.35009	6.70574	0.620639
AAEL000525		0.562163	0.394233	1.7437	6.42475	1.93087	6.79321	0.180292	0.10163	0.0824286	0.10286	0.0946509	0.0510531	0	0.244803	histone H2A
AAEL000526		0	0	0	0	0.168295	0	0	0	0	0	0	0	0	0
AAEL000527		7.49704	11.7871	13.6871	14.2075	13.5898	17.0056	1.37444	1.85403	1.02232	1.11845	1.46229	1.62398	2.55482	2.51954
AAEL000528	GPRNNA22	0.307795	0.0491718	0.107627	0	0.222817	0.154391	0	0	0	0.134699	0	0	0	0
AAEL000529		476.762	849.256	630.396	426.941	553.764	630.097	922.829	346.569	579.34	710.398	1039.7	1071.95	354.308	418.411
AAEL000530		2.8999	2.44893	6.6374	6.75675	6.09873	6.39108	0	0	0.0353455	0.0365735	0.0571344	0	3.45921	0.226744
AAEL000531		44.2183	36.2818	55.1112	58.393	56.2755	56.1032	3.34973	4.23752	5.32632	6.25534	5.06695	3.34437	5.84999	13.0881
AAEL000532		1.65747	1.54049	1.99603	2.21118	2.00439	1.46781	0	0	0.0331547	0	0.0283361	0	0	0
AAEL000533	CTL17	22.3538	31.5133	18.3934	19.7778	15.0596	30.5363	0.632286	0	0.284016	0	0	0.389451	0	7.81682
AAEL000534		0.0506645	0.042656	0.0309986	0	0.0489096	0	0	0	0	0	0.0590673	0	0	0
AAEL000535		0.066719	0	0.0679174	0	0	0.122285	0.906458	0.112415	0.432384	0	0.396547	0	0	0.470143
AAEL000536		0.792459	0.940122	2.13247	1.75281	2.47886	1.37988	0.0605263	0.0861536	0.243743	0.136781	0.109296	0.126008	1.36058	1.0656
AAEL000537		17.0569	14.8747	15.8816	21.9062	17.2292	17.7415	5.89283	1.42165	7.98891	11.0845	4.21674	14.2659	0	11.2068
AAEL000538		0	0	0	0.0803927	0.273032	0.0386721	0	0	0	0	0	0	0	0
AAEL000539		12.0873	14.6389	21.9016	20.4413	16.9365	22.6124	4.23589	9.49315	6.04485	7.96429	10.1764	2.98282	0	2.93977
AAEL000540		30.2995	24.0416	27.8876	31.836	31.7157	31.7271	13.1714	10.8216	13.2739	12.9435	21.5944	15.3541	19.2938	11.6716
AAEL000541		38.834	49.9673	63.6697	62.3437	65.0461	60.8262	44.6634	48.0466	120.976	136.061	76.3506	79.5346	322.043	602.088
AAEL000542		0	0	0	0	0	0.0173973	0	0	0	0	0	0	0	0
AAEL000543	CTLMA11	14.9861	8.5185	9.83959	10.5222	9.83824	12.209	0.209668	0.142564	0.447195	0.27393	0.845824	0.674325	10.6746	3.061
AAEL000544		36.6071	36.0154	29.4221	39.4661	26.9384	50.1473	3.54462	0.250364	0.131289	0.473819	0.215523	0.120162	0	0
AAEL000545		3.49351	2.76033	3.70091	3.67114	4.44271	3.23072	0	0	0	0.0705371	0.0274399	0	5.48278	3.31951
AAEL000546		4.738	2.80952	6.98094	7.35284	6.9109	6.14149	1.32781	1.67624	5.49915	5.00722	6.03869	4.27665	2.41723	1.80934
AAEL000547		0	0.0132683	0	0	0.0149206	0	0	0	0	0	0	0	0	0
AAEL000549		9.13108	7.59862	4.97013	6.35909	5.42492	4.96978	66.6008	62.9914	94.1239	94.768	94.7039	87.2396	27.0566	3.22789
AAEL000550		17.1173	18.2331	22.2921	26.1747	22.7883	23.2595	3.42575	3.86105	7.47337	8.40792	12.9281	11.4421	5.44251	7.08131
AAEL000551		261.031	165.843	62.898	55.5468	65.8971	87.1404	13.1656	5.4278	11.4339	7.69635	11.9112	13.8359	15.5433	38.8921
AAEL000552		0.0442941	0	0	0	0	0	0	0	0	0	0	0	0	0
AAEL000553		34.2047	25.2964	40.7019	35.9137	42.8175	38.3096	1.08664	2.46426	4.13549	3.37384	4.46027	3.49942	12.9957	16.5078
AAEL000554		0	0.0467773	0.025373	0.093732	0.0268341	0.044475	0	0.0440458	0	0	0.0477618	0	0	0.167788
AAEL000555		10.9292	15.7806	13.8098	21.3751	17.8168	19.7054	5.91903	3.07177	3.74173	3.99371	3.83967	2.96273	0	12.2754
AAEL000556	CTL5	0.291453	0.11416	0.229684	0.105748	0.263505	0.10258	0.0242607	0	0	0	0	0.0858709	0	0
AAEL000557		1.0931	1.24387	1.68269	1.35236	1.31731	1.58872	1.45591	0.725013	1.21717	0.922501	3.15624	1.50237	1.11157	0.608886
AAEL000558		15.029	15.861	23.1659	24.543	24.2854	22.9584	0.271589	0.0171282	0.826785	0.962975	0.938892	0.528545	5.40206	12.0075
AAEL000559		31.8208	34.3455	27.1697	27.8205	28.6469	30.0827	11.6497	11.6253	11.7331	12.3943	10.1919	12.4505	21.6634	34.8808
AAEL000560		2.0163	1.38519	2.71265	2.87194	1.71858	1.41273	0	0	0	0	0	0	0	1.99873
AAEL000561		9.42417	14.0394	16.3543	16.8709	17.0294	19.4591	5.21121	2.89882	3.98043	3.79721	2.68339	4.08641	6.99522	1.41502
AAEL000562		24.1928	33.3185	40.3653	36.7485	37.1246	44.2923	10.2593	9.21831	8.25954	8.83502	7.65634	8.60713	3.58242	7.5445
AAEL000563	CTLMA15	2.22566	1.60012	2.30885	1.86272	2.39521	1.80901	0	0	0.113498	0	0	0	0	1.116
AAEL000564		38.3799	32.0796	46.5297	36.2955	47.0245	37.3144	9.67303	12.5199	7.58281	7.39917	10.178	7.10389	9.92553	12.1016
AAEL000565		55.2009	36.5784	49.1453	57.3326	56.7894	49.1293	1.9497	5.22454	10.3615	9.36333	12.3143	7.95024	8.58847	5.17748
AAEL000566		6.03239	3.58093	20.3623	4.08506	16.8312	11.5418	1.19601	0.727328	0.7371	0	9.06362	3.05016	4.38362	16.6159
AAEL000567	TRET1_AEDAE	74.5105	65.8589	101.557	87.1832	90.6396	73.276	2.42525	1.97389	23.1604	22.1806	23.6718	14.532	112.677	148.325
AAEL000568		22.4274	33.0237	36.2697	32.5019	36.2554	36.4955	20.7624	15.1654	13.7163	14.2375	13.8024	15.4922	9.75194	28.0115
AAEL000569		7.79662	4.76174	10.7555	9.53646	10.7021	9.53247	2.09072	2.26462	3.06215	2.79407	2.72794	3.40217	4.85758	7.3977
AAEL000570		60.1594	32.947	26.1096	71.5952	27.4919	68.2607	11.87	10.9879	5.28662	5.83605	5.15031	5.58558	0	43.5402
AAEL000571		2.92389	3.14924	5.17313	3.32077	4.8016	6.24473	0.0600212	0.281687	0.0525063	0	0.129209	0.147878	0.868613	2.13303
AAEL000572		33.4391	42.0833	34.0271	32.9233	33.4941	30.7249	11.4459	6.58371	6.60501	5.11785	3.53922	2.58951	8.89856	11.7525
AAEL000573		0.432704	0.137176	0.336542	0.340131	0.357396	0.233315	0	0	0	0	0.0346376	0.0385271	0	0
AAEL000574		49.9549	53.6148	65.442	67.4968	64.4126	71.0222	13.0384	11.7528	16.818	14.8569	14.2746	12.9728	24.4821	39.3331
AAEL000575		50.2444	34.843	25.6365	44.7427	24.2331	30.0869	48.6653	55.2098	26.6543	29.6306	19.1015	19.4835	9.10222	11.6173
AAEL000576		1.90009	0.906486	1.60135	1.13982	0.937218	1.72439	0.0627955	0	0.126186	0.194112	0.146134	0	0	1.34066
AAEL000577		9.65615	8.46721	12.5428	11.0222	12.9522	13.632	0	0	0.159	0.114156	0.148885	0.116045	0	0.230904
AAEL000578		2.4538	2.7543	3.6604	2.62649	3.22898	3.89253	0.158863	0.612128	0.43649	0.128858	0.0466259	0.568192	0	0.415102
AAEL000579		7.5198	12.3059	14.334	11.0275	13.3112	14.4531	1.57686	1.88354	3.0325	1.98297	1.99573	2.15255	3.56878	3.86616
AAEL000580		0.37812	0.520906	0.513279	0.325174	0.632676	0.397114	0	0	0	0.0234311	0	0	0	0
AAEL000581		9.09172	8.18779	9.2366	10.6175	8.37037	7.91442	20.1832	27.322	21.9295	29.4099	23.7569	26.1366	3.60964	5.54255
AAEL000582		0.607144	0.703166	0.881333	0.529202	0.714519	0.669569	0	0	0.0359786	0.111508	0.0551128	0.0322459	0	0
AAEL000583		7.26688	8.26764	10.5886	12.2005	10.1539	11.307	3.06227	3.87605	3.3193	3.80508	2.57509	3.0494	2.14266	3.94643
AAEL000584		40.6747	30.8399	59.0903	64.5292	56.6472	59.9297	0.0415693	0	0	0.500017	0.1266	0.145002	0	1.15372
AAEL000585		0.0743297	0.0554995	0.0304327	0	0.0484952	0.0146574	1.9952	1.14124	0.826872	0.65888	0.562629	1.54113	0	0
AAEL000586		3.51616	4.28044	9.54466	4.21091	9.46461	8.90253	0.429355	0.593697	0.74667	3.05287	1.5731	0	0	0
AAEL000587		35.1232	17.7823	34.473	28.1218	35.1654	33.7646	1.32534	0.620455	2.04951	2.85912	2.7558	2.66118	0	0
AAEL000588		44.2929	43.1461	45.0898	43.295	34.2867	50.9269	11.7976	6.5941	4.83677	6.11045	5.54814	0.939816	0	16.4794
AAEL000589		44.9924	32.9917	51.6502	52.2254	51.5487	63.5419	11.021	16.6311	18.7169	19.5044	19.2534	14.4893	5.44103	9.48573
AAEL000590	DNR1	40.1726	42.5883	45.7971	46.1424	45.7968	49.2551	28.4665	30.4827	15.5662	12.8304	12.7654	14.3168	16.3394	20.6097
AAEL000591		32.9723	23.8947	41.4904	32.8658	40.5904	35.3584	0.578369	2.25089	3.79613	4.73018	7.12745	3.04572	0.64096	2.03789
AAEL000592		0	0	0	0	0	0	0	0	0	0	0	0	0	0
AAEL000593		16.7089	24.2967	27.8941	27.868	28.0502	29.577	0.671676	0.892125	0.799223	0.98967	2.02604	1.09297	1.19828	1.87954
AAEL000594		8.23368	12.8128	17.0328	18.6642	18.6572	20.7832	4.52662	4.51066	6.14058	5.85244	5.42535	4.47395	3.77969	5.0536
AAEL000595		1.02293	0.735497	1.56611	1.31559	1.51803	1.05675	0.556622	0.0448114	0.0569867	0.0586668	0.282733	0.351832	0	0.465319
AAEL000596		13.1057	7.13275	27.2266	13.9255	25.7578	22.0281	0.0106518	0.0181288	0.0113752	0.0356134	0.036853	0.0524063	1.9622	6.7656
AAEL000597		3.78533	1.19568	4.27005	2.0555	3.71653	2.14586	0.068675	0.0455086	0.261387	0.336915	0.23388	0.217951	0.863197	0.612809
AAEL000598	CECD	3.29755	4.27556	161.459	0.477054	62.9209	39.8026	8.46784	0.915741	0	0.438854	17.3068	4.91654	15.6249	14.2005
AAEL000599		0.284624	0.0779817	0.109603	0.134209	0.166453	0.121335	0	0.031654	0.285291	0.0799384	0.290539	0.0604207	0	0
AAEL000600		0.158881	0.190581	0.258157	0.264959	0.406374	0.101675	0.125165	0	0.273036	0.174645	0.470681	0.213799	0	0
AAEL000601		0.553286	0.443314	1.24175	0.813917	1.44497	1.3399	0.301396	0.136734	0.485502	0.178959	0.181897	0.402189	0	0
AAEL000602	GPRNNB2	12.3781	17.6687	26.2034	30.3376	25.2561	31.3122	3.34407	3.01777	6.01862	5.70752	4.01282	3.40199	1.14595	10.0983
AAEL000603		0.873127	1.2133	0.68315	1.7883	0.913583	0.830594	0	0	0.14995	0.0519072	0.0361383	0	0	0
AAEL000604		116.39	136.234	257.448	333.142	255.533	315.332	0.742553	5.88282	11.7499	29.0464	16.0687	5.22885	7.23192	16.0315
AAEL000605		10.5853	11.7638	16.1182	16.361	16.136	18.3647	3.79915	5.42225	5.0925	3.80325	6.17111	4.4227	0.614478	3.3543
AAEL000606		0.866891	1.09397	2.64289	0.671183	1.97948	2.41986	0	0.211654	0.520137	0.331047	0	0	0	0
AAEL000607		1.81247	3.28305	6.09066	4.03146	3.28096	3.78442	3.92143	0.873128	1.60828	3.02571	9.41092	9.73747	0	0
AAEL000608,AAEL000610		44.9742	32.6647	48.8024	45.5339	48.9786	44.0068	21.1399	19.2865	15.3262	16.6576	23.0744	16.6776	11.3222	23.7363
AAEL000609		0.683879	0.478578	1.25047	1.20052	1.26128	0.723397	0	0	0.359325	0.178085	0.327616	0.223947	2.67345	0
AAEL000611	CECE	11.3467	16.8797	694.192	3.30458	289.843	233.807	5.81748	2.87701	0	0	16.5031	11.3551	13.7552	7.72343
AAEL000612		3.94758	3.44422	4.10968	4.93712	6.63595	6.09364	31.9527	15.9611	20.1695	22.7756	39.902	57.6446	27.5414	0
AAEL000613	GPROR45	0.0879827	0.0237504	0.127276	0.230199	0.0530424	0	0	0	0	0	0	0	0	0
AAEL000614		0.0374219	0.0894627	0.0314418	0.0355589	0	0.0309701	0	0	0	0	0	0	0	0
AAEL000615		30.7136	24.4053	28.3435	46.0998	25.2187	35.6123	0.366706	0.450208	1.20505	0.89501	0.814967	1.43525	8.6009	35.8613
AAEL000616	GPROR42	0	0	0	0	0	0	0	0	0	0	0	0	0	0
AAEL000617		0.129405	0.0876936	0.0664476	0.0628484	0.0621774	0.141257	0	0	0	0	0	0	0	0
AAEL000618		0.486506	0.508672	0.917766	1.00634	0.99605	0.976099	0.999329	0.46909	0.726685	0.515841	0.628656	0.74042	0	0
AAEL000619		4.00438	4.0869	3.55917	3.25421	3.41416	1.94979	5.34937	1.46889	3.01992	4.18274	6.24395	5.90954	1.04969	2.98278
AAEL000620		25.9013	35.0184	50.6422	47.7593	49.6313	47.258	27.1069	26.4489	26.4421	26.2601	29.8421	15.8087	13.5147	8.30002
AAEL000621	CECN	27.8911	18.2289	295.213	2.53311	174.39	145.146	24.5812	14.8854	2.20245	1.97531	116.6	41.7456	97.0877	5.83291
AAEL000622		32.4986	35.7052	52.3016	47.9194	51.6927	42.1219	9.65012	8.36441	18.3766	19.2019	17.8575	11.1419	12.9868	7.5265
AAEL000623		0.084776	0.0642896	0.0958229	0.0561403	0.0292283	0.0667909	0.105935	0.129456	0	0	0	0	0	0
AAEL000624		38.0599	28.5093	51.3252	55.7875	53.7436	48.4961	8.38194	20.0454	16.8988	21.6731	24.4865	15.1637	5.93794	6.24979
AAEL000625	CECF	19.3652	10.6583	467.036	3.56533	155.889	151.001	43.2129	20.8709	5.30596	4.30137	156.344	102.088	31.496	27.7268
AAEL000626		0.227092	0.0350073	0	0.449665	0.199177	0.110972	0.186876	0	0	0	0.072865	0	0	0
AAEL000627	CECA_AEDAE	2.19784	0.607606	90.6856	0.147714	17.5879	24.8177	0.435343	0	0	0.344433	3.13569	0	15.4674	17.8263
AAEL000628	GPROR63	0	0.0444265	0.0235259	0	0.0496671	0.047706	0.127912	0	0	0	0	0	0	0
AAEL000629		22.3822	25.1715	31.826	38.5673	32.5726	35.1766	3.4086	2.36218	1.62974	2.13963	1.40041	2.22703	4.48646	6.12532
AAEL000630		0.508934	0.779344	0.766005	0.180516	0.664737	1.09633	0	0	0	0	0.101313	0	0	0
AAEL000631		0	0.0513291	0.0276704	0.0655027	0	0	0	0	0	0	0	0	0	0
AAEL000632		0.187743	0.159345	0.214361	0.0751815	0.304138	0.16482	1.47678	0.25159	1.40189	0.876204	1.52999	0.878944	0.431511	1.59382
AAEL000633	TOLL8	0.036848	0.00556662	0.00617563	0	0.0130994	0	0	0	0	0	0	0	0	0	Toll Pathway**
AAEL000634		29.3507	32.4944	34.4916	26.3141	31.3828	29.3767	3.81376	4.77529	7.57973	7.64689	13.8503	6.45826	9.53777	11.1038
AAEL000635		26.0925	28.3098	30.6616	33.7208	29.9358	35.8253	17.5466	12.5928	16.1479	18.6894	18.5145	20.6574	15.0246	14.0505
AAEL000636		10.3986	7.99285	5.92377	11.1599	6.00663	6.42251	0.471406	0.0615574	0.205798	0.326845	0.13991	0.0931478	0	4.74105
AAEL000637		0.035631	0.00552729	0.0436296	0.0241104	0.0131851	0.00581659	0	0	0	0	0	0	0	0
AAEL000638		48.4818	31.7951	44.8606	42.5409	43.5136	27.0286	5.49584	15.5366	27.5892	27.6104	25.3183	21.4008	5.15077	5.32702
AAEL000639		2.94425	2.97693	3.01296	3.00061	2.76722	2.74274	108.71	83.839	99.4266	103.839	101.308	86.9362	26.2729	1.68842
AAEL000640		40.9091	34.4341	27.1419	26.8012	24.6422	18.6971	0.325983	0.100421	0.676491	0.420889	1.01926	0.336432	3.42383	5.72574
AAEL000641		626.692	569.2	295.864	292.272	289.977	284.339	287.984	303.477	371.104	348.293	302.146	283.084	481.565	810.221
AAEL000642		9.7232	6.25569	4.93979	6.7747	4.56916	6.00282	0.783972	0.269906	0.60773	0.555931	0.485814	0.687751	0.853738	5.74846
AAEL000643		6.07559	6.74266	7.18934	7.69336	7.4546	7.32216	3.07772	2.78906	4.402	2.58264	2.99188	3.58939	2.36975	4.4883
AAEL000644		3.10858	2.68528	5.82149	5.4019	5.07524	4.08249	0	0	0	0	0.0684279	0	4.04691	1.6669
AAEL000645		6.11376	9.22959	13.64	10.7725	12.4578	13.6047	1.72319	0.320912	1.19079	0.92834	1.03392	1.14076	10.287	35.0766
AAEL000646		0.147094	0.257997	0.510542	0.317908	0.421842	0.48481	1.49875	0.907421	1.53302	1.54659	1.18527	1.30993	0	0
AAEL000647		23.6019	30.8372	21.4872	12.4631	19.6214	16.6996	558.056	358.211	706.575	739.297	382.543	657.432	95.4078	7.51019
AAEL000648		0.982863	2.83103	3.7423	2.64777	3.31021	2.90271	0.213849	0.848682	0.219469	0.135009	0.194855	0	0	0
AAEL000649		17.3716	19.6758	22.7029	20.2887	22.0164	22.3043	3.86824	6.6484	6.12652	7.06509	9.83182	6.69526	7.36591	8.01944
AAEL000650		13.0316	16.1141	24.1893	22.971	22.5971	21.6959	0.0390559	0	0.12119	0.208675	0.0864438	0.0673859	8.32593	13.5992
AAEL000651		1.27126	2.09845	0.81689	0.545156	1.16829	0.396003	119.474	51.3034	29.0805	32.5212	12.6812	32.9951	3.5966	0
AAEL000652	GNBPA2	0.531649	0.598646	0.655643	0.385562	0.70824	0.585616	0	0	0.072242	0.0747801	0	0	0	0
AAEL000653		0.0517179	0.156801	0.0931881	0.0212053	0.113148	0.0345146	0	0.0370953	0.0930841	0.0476398	0	0.0226884	0	0
AAEL000654		12.2874	7.6103	11.0988	13.4984	10.9863	14.2064	93.0858	66.1662	81.0579	77.6481	64.7758	25.7959	22.1729	31.4571
AAEL000655		18.1868	26.7045	29.2896	32.5786	25.6547	34.1578	4.02343	1.47249	3.83112	5.4062	4.0402	3.01318	20.4963	39.6319
AAEL000656		2.08473	0.829804	1.84677	1.24342	1.55144	1.36349	1.04611	1.62799	2.70929	2.84325	3.47485	2.5168	0	1.29368
AAEL000657		33.4593	51.1013	99.1413	82.4005	91.949	106.718	4.45013	1.73387	2.45091	2.06939	3.74186	3.03119	259.776	535.376
AAEL000658		3.58877	3.57365	1.53432	1.39972	1.50085	1.80859	21.8915	22.3334	2.93744	2.70429	1.71803	1.2956	1.76117	0
AAEL000659		21.6208	30.5248	24.3029	14.665	23.6433	18.1594	2.33412	2.07192	4.29474	5.60338	3.68627	4.23491	0	5.92138
AAEL000660		7.06201	5.15412	5.36164	3.95854	5.21304	5.51052	0.272648	0.705391	2.30262	1.63352	2.28924	1.97616	1.61475	4.17065
AAEL000661		16.5244	14.2665	18.6311	25.3707	20.381	23.9888	0.100569	0.0729918	0.0926608	0.379965	0.257154	0	0	3.20865
AAEL000662		2.65238	2.07783	1.18655	1.63311	1.6119	1.39582	0	0	0	0	0	0	2.36264	7.13994
AAEL000663		55.3958	26.4595	35.3818	37.434	32.1399	21.636	10.7621	11.3282	21.1193	25.6109	29.8432	18.6892	17.9109	9.94331
AAEL000664		0.226901	0.1776	0.358346	0.943074	0.49548	0.497795	0.128115	0.933342	0.602435	0.1872	0.375909	0.161418	0	2.51426
AAEL000665		0.0722276	0.0370985	0	0.142066	0.0431168	0	0	0	0	0	0	0	0	0	annotated as cuticle protein
AAEL000666		13.2994	13.5208	16.6876	22.37	15.7909	19.1268	27.2564	94.3253	45.6288	43.4417	21.7619	57.6446	45.0817	77.7684
AAEL000667		34.4506	38.9518	29.4389	17.3349	28.9035	22.7802	294.691	179.179	500.652	419.803	212.224	438.666	46.1238	11.8613
AAEL000668		26.3575	23.9764	43.8818	32.5399	42.9327	25.404	0.325221	0.279743	0.637705	0.145292	0.724256	0.65182	1.57531	8.24008
AAEL000669		11.3124	8.50411	30.6566	17.6817	34.9808	22.1468	0	0	0.0283024	0	0.191694	0.171612	5.07685	5.06657
AAEL000670		70.9762	97.8419	77.5008	106.968	77.4364	146.712	13.7278	19.8265	32.0544	34.2641	65.5471	93.8798	132.381	106.761
AAEL000671	TOLL6	0.435517	0.269952	1.03827	0.43012	0.890842	0.405793	0	0	0.0130881	0	0.0105357	0	0	0	Toll Pathway**
AAEL000672		109.004	134.334	196.98	267.707	204.193	270.465	1.27979	2.03968	2.55895	4.34801	2.96732	2.26748	6.13885	16.5316
AAEL000673		17.0348	16.1991	20.7021	29.4695	21.6914	27.4783	17.0615	18.5429	14.9259	18.4842	11.907	13.5352	8.82369	10.9765
AAEL000674		19.0703	27.7668	32.8602	32.3942	33.9956	34.6988	3.12635	1.87731	4.46732	5.34053	4.08863	5.57647	2.20452	6.36686
AAEL000675		0.963316	1.18658	12.4436	24.0766	14.3625	13.5287	0.242707	0.11838	1.65875	1.45829	3.75469	1.56795	1.42422	0.299076
AAEL000676		14.9003	19.2186	25.4061	19.3	19.841	23.9904	0.843785	2.20781	4.40373	4.26584	4.52898	1.98021	0	3.88425
AAEL000677		30.7841	38.6068	44.0259	30.6893	35.7554	39.2948	10.9834	7.1235	13.0333	14.2254	11.4421	14.3421	12.8981	24.1416
AAEL000678		0.553362	0.690227	0.20747	0.21256	0.435011	0.110107	14.1173	11.9733	11.9921	11.3516	3.85952	6.41924	1.2775	0
AAEL000679		39.6686	67.0812	73.8706	61.6415	71.2178	79.1759	37.4276	19.4876	37.221	36.5318	43.2385	42.7239	31.4348	38.3937
AAEL000680		0	0	0	0	0	0	0	0	0	0	0	0	0	0
AAEL000681		0.192877	0.228954	0.250234	0.357395	0.19812	0.220062	2.97808	1.23751	2.68392	5.06915	2.43466	1.32425	0	0
AAEL000682		52.4469	36.755	52.1218	50.0389	51.7997	46.2395	3.43986	7.78514	13.0275	13.425	15.6391	9.03462	8.2107	5.1032
AAEL000683		0.994822	0.468831	0.764899	1.34303	0.635044	0.53552	0	0.0715066	0	0.0936421	0.123697	0.0346189	0	0
AAEL000684		0	0.032106	0.0335524	0	0.149998	0.0346926	0	0	0	0.114622	0	0	0	0
AAEL000685		9.21144	12.1779	17.1058	14.8605	17.4457	17	1.60443	1.68643	2.21092	2.53699	1.88594	2.5878	0.646282	2.9196
AAEL000686		0	0	0	0	0	0	0	0	0	0	0	0	0	0
AAEL000687		2.59348	2.04905	2.11984	2.38078	2.34192	2.22569	50.328	29.5931	49.7128	35.3791	50.6593	60.9693	13.0308	0.158059
AAEL000688		0	0	0	0	0	0	0	0	0	0	0	0	0	0
AAEL000689		1.45016	1.98445	1.77154	1.89787	1.73277	1.8218	0.469491	0.365093	0.800453	0.13701	0.283126	0.912834	2.27864	4.50573
AAEL000690		1.2433	1.17852	1.29501	2.31329	1.21723	1.45672	0	0	0	0	0	0	0	0
AAEL000691		171.389	104.902	140.531	153.066	156.314	143.705	0.546576	2.05501	1.83351	5.13757	4.37178	1.91746	3.0585	10.9302
AAEL000692		14.2671	20.4055	24.3924	25.665	23.4206	27.1652	1.83493	0.408443	1.43559	0.949938	1.57134	1.35976	0.951544	0.335357
AAEL000693		17.0483	11.9716	17.9433	14.4198	17.4056	13.2543	3.35964	5.5667	8.42464	7.66986	7.37932	6.40676	5.2202	5.27122
AAEL000694		0	0	0	0	0.0238092	0	0	0	0	0	0	0	0	0
AAEL000695		184.926	134.04	174.053	141.388	191.47	141.433	0.643147	1.93115	1.96807	5.51586	5.31871	1.21946	2.3453	9.23944
AAEL000696		5.37899	2.39751	7.22747	3.70029	7.24466	3.90096	0.62939	1.53346	4.06364	4.58213	5.39005	3.39532	4.07353	0.332002
AAEL000697		12.8215	20.2277	23.9944	23.4344	23.6	27.2371	5.46384	5.29396	2.68495	10.5101	2.75715	9.63863	4.25777	2.56617
AAEL000698		14.6073	13.6333	17.0499	15.7834	18.7221	16.6012	0	0	0	0.0671019	0	0	0	0
AAEL000699		10.2706	8.32247	10.9498	10.7572	10.392	10.4767	0.411791	0.320325	1.78784	1.25558	1.32326	2.4092	1.93456	0.0587171
AAEL000700		0.196745	0.13209	0.258927	0.177026	0.235663	0.161034	0.00522435	0	0.0162724	0.0340361	0.0568073	0.0298263	0	0.0656606
AAEL000701		22.3125	16.8334	15.961	26.7927	17.1939	24.0346	6.84963	1.05373	19.8649	2.04974	12.7312	1.97209	8.24636	9.4144
AAEL000702		8.86634	8.9015	17.163	10.1595	17.9296	11.075	1.6649	0.546921	3.43067	1.97447	4.03302	2.13079	4.77561	8.312
AAEL000703		252.175	161.547	194.489	209.597	198.243	216.252	13.8163	14.894	26.6532	30.3776	19.1729	22.0464	12.6695	34.2375
AAEL000704		4.26717	1.86371	8.5092	4.9631	7.43831	4.50859	0.0831695	0.527573	0.818887	1.35885	0.851596	0.207856	3.04118	2.2937
AAEL000705		5.2104	4.6956	5.36548	6.65316	5.85412	5.03462	0.141673	0.0462383	0.831314	0.675786	0.419154	1.19964	13.9254	8.45898
AAEL000706		44.8501	52.3089	81.0214	79.0268	74.5874	86.4063	18.7162	14.5885	50.6108	48.848	84.2951	47.5702	44.8801	14.2839
AAEL000707		20.7877	20.5633	30.0761	26.6958	29.6395	32.147	3.34078	3.36179	7.0511	7.52663	6.50474	6.08119	6.47721	8.06612
AAEL000708		24.3989	28.944	33.3248	31.6791	33.5444	36.8243	5.68698	5.76426	15.4951	14.1752	8.08049	12.5436	4.28585	4.90708
AAEL000709	CACT	91.3723	100.222	157.598	146.95	170.949	162.9	62.5027	40.6357	52.0916	45.0092	34.2414	38.4	74.798	31.0928	Negative regulator of Toll pathway
AAEL000710		0	0	0	0	0	0	0	0	0	0	0.0366704	0	0	0
AAEL000711		12.8904	8.72097	9.64741	10.3454	9.07349	8.43565	0.989274	0.488673	1.65738	0.76995	2.21245	1.47301	9.1467	7.22767
AAEL000712		2.89289	1.75174	4.92264	3.50415	4.23526	2.56356	0.323412	1.06494	1.67765	3.29916	3.82209	1.51294	1.78531	1.43903
AAEL000713		75.0064	87.2488	102.278	92.1072	100.811	81.431	26.5899	54.1273	124.599	134.564	82.1352	60.7615	33.9418	53.2156
AAEL000714		8.60456	6.02366	14.4938	14.2668	14.5239	12.9051	0.117293	0.0890236	0.409184	0.377074	0.678186	0.300171	0	4.5271
AAEL000715		0.895483	0.640825	1.23208	1.13796	1.17804	0.741904	0	0	0	0	0.0475747	0	0	0
AAEL000716		30.29	36.4067	37.381	32.282	38.5852	36.8477	39.4484	35.6546	31.6912	27.7082	28.5602	27.8621	5.87246	3.87814
AAEL000717		0.0102598	0.074655	0.105593	0.029546	0.0369294	0	0	0	0	0	0	0	0	0
AAEL000718		138.502	78.2211	149.195	131.272	150.012	163.546	16.088	8.44308	27.3938	21.7341	34.4708	39.9047	1430.69	2850.64
AAEL000719		29.1993	24.8905	33.9151	32.2938	32.8661	27.1343	7.65047	8.69724	9.50247	7.51098	7.8192	8.0278	4.22524	9.309
AAEL000720	MED11_AEDAE	10.2094	13.8092	15.6236	17.5218	15.4371	19.7057	2.85735	1.64055	3.4359	4.41549	3.5709	3.24745	4.9926	4.11305
AAEL000721		0.324748	0.378778	0.835072	0.609061	0.526372	0.770755	0.976871	0.80209	2.16164	2.15599	3.14299	2.5956	0	0
AAEL000722		9.1101	9.56608	11.528	6.85093	10.6996	8.60531	10.3052	3.03376	2.89715	4.0331	5.72065	7.3525	6.69175	6.57344
AAEL000723		0.327327	0.120757	0.257632	0.240279	0.352328	0.203602	0	0	0.0144866	0	0.0141186	0	0	0.548468
AAEL000724		11.371	15.316	20.6582	16.5903	19.5535	20.9655	3.95449	2.19014	4.09035	4.11353	3.6205	4.37552	5.87045	3.62369
AAEL000725		0.107826	0	0.0581525	0	0.0307643	0.0267109	0	0	0	0	0	0	0	0
AAEL000726		48.1158	25.7395	26.6802	39.7321	25.4656	28.4273	0	0	0	0	0	0	1930.63	4896.85
AAEL000727		13.5371	8.59685	16.3394	13.8343	15.299	13.5996	0.142919	1.02725	0.503414	1.40086	1.80056	0.8404	0	0
AAEL000728,AAEL000743		48.6894	39.397	60.3886	74.2625	63.195	74.8093	1.67328	7.45161	28.9497	36.703	29.1875	11.7332	8.83584	8.44304
AAEL000729		1.4244	0.868238	2.25641	1.04574	1.64822	1.0736	0	0	0	0.0477599	0	0.050543	1.26512	4.45629
AAEL000730		56.2475	41.1742	44.6802	31.4854	46.5726	35.0304	3.60088	3.56696	5.79137	5.17755	6.68517	6.07324	5.10307	7.90316
AAEL000731		19.2059	25.7094	27.3945	24.2605	27.16	29.496	19.7858	7.46515	4.90035	6.78842	4.8068	4.49544	0	7.30324
AAEL000732		19.71	12.9674	19.3394	30.2195	21.5278	20.7636	0.0329964	0	3.70013	0	0	0.0273334	1436.93	3058.14
AAEL000733		2.32112	2.26353	3.11615	3.17803	2.73314	2.81731	0.0357014	0.0256719	0.260626	0	0	0.0914485	154.42	333.576
AAEL000734		0.89769	0.896695	0.922575	0.50481	0.643886	0.791455	0	0	0	0.0624928	0.100044	0	0	0
AAEL000735		17.984	13.8625	18.1701	17.9753	16.9724	21.1509	18.3555	11.7023	4.81182	5.81698	4.53168	5.76149	2.49076	3.10856
AAEL000736		0	0	0	0	0	0	0	0	0	0	0	0	0	0
AAEL000737		33.1408	31.2038	49.6109	39.2172	49.2704	42.1408	0.915766	1.51876	2.80184	3.07521	4.28758	2.01343	9.8149	12.6446
AAEL000738		18.7943	19.4312	23.9659	19.7424	21.3995	22.3633	8.53023	5.991	4.3815	4.28824	5.78379	3.04451	4.56254	7.12088
AAEL000739		105.425	139.413	173.776	184.917	176.787	184.716	0.0987859	0.0258968	0.182339	1.03768	0.177141	0.269628	0	6.89755
AAEL000740		1.00209	0.660031	0.609716	0.591622	1.04651	0.559729	1.02315	0.79978	0.904955	1.04038	1.36926	1.4828	2.80928	1.4696
AAEL000741		8.58933	4.51144	3.14666	3.11249	3.55382	2.04449	1.72164	3.84747	10.8977	13.202	8.14189	5.45082	6.9633	6.41903
AAEL000742		0.0198707	0.0193461	0.0850859	0.106374	0.0452425	0.0574999	0	0	0	0	0	0	0	0
AAEL000744		44.3465	23.7669	135.333	83.2456	109.272	188.659	7.77154	4.90007	17.9895	10.5704	13.1565	9.82978	18.4601	24.9473
AAEL000745		5.95046	4.80933	3.286	1.68983	2.82396	2.41501	5.46296	8.886	25.5018	19.9413	8.73714	5.62215	3.58737	10.6786
AAEL000746		113.456	115.124	94.8858	85.8008	89.8859	106.468	254.126	113.993	33.3238	19.6797	13.2825	14.5519	26.6543	42.6332
AAEL000747		17.98	15.7949	20.0782	17.3716	20.692	15.3406	3.22269	5.16651	9.31565	10.08	10.7595	4.51957	5.73675	4.34805
AAEL000748		9.55688	4.85213	8.64849	10.8991	9.69627	7.49126	0	0	1.10507	0	0.0530867	0	608.032	909.877
AAEL000749		44.0975	16.5912	19.0998	38.2612	18.0231	25.8076	0.0930928	0	0.130748	0	0	0.0773349	1777.45	5480.66
AAEL000750		29.6296	37.9128	46.3883	26.8306	44.142	37.196	4.08486	4.93801	7.30855	6.87109	6.15093	5.32158	5.37277	14.1048
AAEL000751		0.3861	0.604866	0.767703	0.95203	0.791766	0.559733	0	0.0316568	0.0396951	0	0.031487	0.072723	0	0
AAEL000752		29.12	32.8229	37.441	39.9739	39.1652	40.172	29.9925	34.3025	42.2655	44.0476	47.2843	44.5619	40.195	28.5267
AAEL000753		11.9124	14.1609	16.0327	11.7687	16.46	13.2675	3.28127	2.40192	3.1433	4.55807	3.33961	4.55854	1.42519	4.47104
AAEL000754		0.00865254	0.0263724	0.0081911	0	0.01298	0.00889515	0.0617656	0	0	0.0695406	0	0.0532836	0	0
AAEL000755		8.11754	12.4597	14.4765	14.2683	13.6388	15.2305	5.23269	0	2.95304	1.22537	1.91694	2.67087	0	1.75502
AAEL000756		0.297864	0.32754	0.391373	0.237577	0.377237	0.265284	0	0	0	0	0.0457255	0	0	0
AAEL000757		16.5508	19.5896	9.72689	13.0526	8.00878	15.2025	166.559	125.619	127.669	136.166	49.732	85.3669	5.20937	2.78656
AAEL000758		177.527	152.428	227.699	218.751	219.784	206.561	40.0595	61.0359	105.715	111.404	104.077	76.9082	69.5959	68.0372
AAEL000759		40.0917	44.8774	51.2518	40.6358	51.7225	49.901	25.0739	21.4514	20.4482	16.8151	45.504	40.3031	22.4206	14.3377
AAEL000760	CLIPB31	6.06464	6.56243	6.97341	6.62744	5.3671	4.78848	2.02077	1.3316	1.10988	0.755211	0.957529	0.951404	2.93379	2.90839
AAEL000761		15.8261	20.1921	31.8961	25.9869	30.2537	27.1346	1.6854	2.32896	5.0082	3.9224	6.04015	3.37549	2.50666	2.52232
AAEL000762		2.35159	1.85683	5.11837	3.275	6.21771	3.31243	0	0	0	0	0.0491104	0.0574746	0	2.6998
AAEL000763		10.4306	11.5114	17.4589	17.0872	17.3332	19.7189	0.671414	2.32593	1.34842	1.39948	0.975658	0.393713	0.393535	0.659858
AAEL000764		0	0	0	0	0	0	0	0	0	0	0	0	0	0
AAEL000765		15.4212	7.90852	0.469505	1.22134	0.365738	0.494663	0.0965038	0	0	0	0.0248979	0	0	0.714605
AAEL000766		151.736	306.665	272.342	111.492	192.304	140.722	250.807	45.2249	100.281	131.107	189.02	122.283	91.4753	69.4259
AAEL000767		23.9463	22.9811	33.0522	25.9025	32.4063	26.6188	4.04374	6.53357	8.7636	8.57181	10.5372	4.5763	4.19267	6.98917
AAEL000768		8.22866	12.0085	14.1669	12.6708	13.8928	14.4106	0.772552	1.23554	1.12655	1.35741	0.862537	0.681798	0	0.98068
AAEL000769		29.0265	33.5745	38.4116	36.0445	37.9711	39.8327	0	0	0	0.398809	0.124657	0	0	0
AAEL000770		51.2332	48.526	72.2453	62.5604	72.1147	66.5937	5.02741	13.1999	17.1162	18.5745	20.2078	10.4813	17.3033	10.503
AAEL000771		0.0978643	0.238673	0.30551	0.149924	0.342102	0.150868	0	0.021074	0.133647	0.245858	0.161692	0.0704516	0	0
AAEL000772		4.22078	6.91597	8.89669	6.5882	8.46762	9.21815	0.325544	0.473489	0.432416	1.3194	0.630983	0.0870632	2.55724	0.397964
AAEL000773		1.22618	1.54579	2.05538	1.44751	1.92657	1.80383	0.101128	0.0362817	0.0691533	0.0234972	0.0563308	0	0	0
AAEL000774		15.8312	12.3032	11.1844	11.1956	11.9958	8.64819	0.405725	0.0423795	0.107783	0	0.126369	0	1.95939	2.31308
AAEL000775	CECI	0	0	0	0	0	0	0	0	0	0	0	0	0	0
AAEL000776		213.809	273.65	416.481	484.609	433.459	520.321	0.271037	0.168294	0.214748	1.51891	0.557067	0.533245	1.11096	27.5743
AAEL000777	CECJ	0	0	0	0	0	0	0.296656	0	0	0	0	0	0	0
AAEL000778		2.98107	2.20777	2.46138	2.95398	2.25721	1.26436	2.88084	2.87488	7.44636	10.1462	3.25696	3.33001	0	0
AAEL000779		0.079822	0.183046	0.127063	0.140891	0.300439	0.221562	0	0.297319	0	0	0.130892	0	0	0.19276
AAEL000780		3.67578	2.75575	3.48824	2.07453	3.21663	2.40068	0.0385776	0.0279316	0	0.179354	0.141625	0.0329961	0	1.62084
AAEL000781		1.71064	2.94092	3.15818	2.81642	2.86182	3.31839	0.0483033	0	0.0457642	0.140723	0.0356734	0.0816243	0	1.23764
AAEL000782		24.8292	30.4256	38.4773	31.6944	38.4034	40.3689	6.25867	4.34467	6.42065	5.62592	7.83407	7.81506	2.02762	10.1877
AAEL000783		2.56969	4.62534	8.43888	11.7615	8.80302	12.0951	1.42542	2.01073	2.17222	2.25556	1.55683	1.36726	1.65574	4.81628
AAEL000784		17.8534	14.5491	30.0606	30.8477	29.2684	31.5749	0.743322	1.9551	6.10215	5.42971	4.93836	3.22054	2.92037	3.10548
AAEL000785		22.1225	20.2988	21.6748	17.2783	22.6771	21.5646	3.83965	3.42073	3.18689	2.70972	3.96203	4.922	1.95864	2.83268
AAEL000786		102.88	87.1335	46.8014	44.588	49.3555	44.8869	0.515707	0.363669	0.473784	0.380349	0.32701	0	5.04709	9.48923
AAEL000787	CALYP_AEDAE	5.07945	7.73335	10.7573	10.1687	10.1657	12.4731	1.56214	1.11186	1.42942	1.74072	1.35259	1.15346	0.679075	0.550942
AAEL000788		2.87605	2.7973	4.7616	6.32511	5.07572	3.66344	0.178609	0.134188	0.168283	0.317891	0.299784	0.0256855	1.36013	1.54409
AAEL000789		8.54602	10.5199	15.2355	16.9657	16.9341	18.3408	2.5779	7.78698	7.15897	8.17972	4.94005	4.9292	6.90629	9.7456
AAEL000790		0.790744	1.20749	1.5911	2.34056	1.91051	0.876067	0	0	0	0.170231	0.143753	0	0	0
AAEL000791		59.6801	54.4709	57.346	55.4928	53.5392	57.6798	41.9633	25.1535	42.1462	49.568	36.0992	38.4106	18.8625	38.1589
AAEL000792		0.135862	0.119491	0.18675	0.046463	0.415822	0.0955782	0	0	0	0.058419	0.144046	0	0.772928	0
AAEL000793		141.701	92.4425	127.742	174.741	118.379	140.221	0.488815	0.0441625	20.2801	0.114546	0.646532	0.685523	9516.46	22381.1
AAEL000794	K0664_AEDAE	45.5511	35.0762	54.4948	41.2733	52.9873	38.3462	8.95544	15.9331	24.8075	29.9511	27.668	19.4289	35.4288	50.7459
AAEL000795		418.166	457.662	679.534	548.256	662.962	718.579	218.043	132.256	250.5	271.585	271.549	238.724	123.988	243.056
AAEL000796		0.0107869	0.0108021	0	0	0	0	0	0	0	0	0	0	0	0
AAEL000797		6.86387	5.29367	0.730417	0.681683	0.916506	1.17778	6.21064	6.47216	1.18799	0.165131	1.24385	0.790773	0	3.27112
AAEL000798		23.4204	18.972	29.8332	32.5034	29.2698	29.3486	2.01817	4.11858	6.38886	5.73359	5.82439	3.41939	3.17832	3.89337
AAEL000799		0.380745	0.411215	0.888246	0.722646	1.0731	0.214253	0	0.47052	0.473291	0.526447	0.916059	0	0	0
AAEL000800		77.1335	74.1611	104.413	114.713	107.264	108.138	166.029	142.312	72.2499	79.6419	34.9996	40.3018	12.1257	9.67565
AAEL000801		0	0	0	0	0	0	0	0	0	0	0	0	0	0
AAEL000802		23.6236	19.0854	25.3296	24.3469	25.5995	25.3834	9.80506	11.7104	13.8471	13.7237	11.8986	13.9482	17.0652	20.2326
AAEL000803		0.864075	0.491925	1.02803	1.04826	1.18248	0.449587	0	0.135879	0	0	0	0.0563122	0	0
AAEL000804		262.978	294.919	461.007	363.359	434.908	466.918	114.939	89.6254	161.147	184.416	169.324	149.812	94.5491	154.005
AAEL000805		33.3008	24.5007	43.9336	52.9857	44.9993	53.4529	0.383625	1.27354	1.63425	3.39649	2.08341	1.01713	5.56818	4.61286
AAEL000806		0.569508	1.77969	1.50676	1.22966	1.23502	1.76208	0.134908	0.149959	0.39406	0.203054	0.191876	0	0	0.768152
AAEL000807		43.648	40.9316	46.0794	50.7847	44.9282	52.9029	37.0558	31.66	34.1915	32.5254	36.1722	30.0609	74.4667	105.93
AAEL000808		0	0	0	0	0	0	0	0	0	0	0	0	0	0
AAEL000809		0.735635	0.449493	0.680969	0.398069	0.636427	0.196759	0	0	0.33421	0	0.0341261	0.118146	1.8009	0
AAEL000810		10.8205	9.16284	13.9755	10.89	12.5691	12.3187	0	0.170079	0.330721	1.38209	0.827597	0.156028	0	0.870671
AAEL000811	GPRMTH7	1.93326	2.35921	3.37826	3.52834	3.12943	2.9769	27.0208	28.6193	44.9283	45.1353	42.4675	43.9488	10.9503	0.165359
AAEL000812		13.8144	10.5504	16.6718	15.2921	16.3421	13.5666	8.97014	6.65525	19.044	18.6846	13.2337	15.782	8.70461	4.20216
AAEL000813		0.0193734	0.0174486	0.0379249	0	0.0398121	0.170448	0.14426	0.13411	0	0	0.787028	0.123786	0	0
AAEL000814		0.0605363	0.244391	0.352939	0.386884	0.307337	0.164603	0	0.0546571	0.138779	0.0713116	0.0559409	0.0622907	0	0
AAEL000815		21.2755	27.0915	36.4373	37.5878	38.4054	38.7172	4.11299	9.6387	8.80781	11.114	7.98044	6.84024	5.71017	6.70602
AAEL000816		24.18	24.748	21.4982	21.8815	20.7254	24.5209	2.84495	5.71276	3.09963	4.43965	2.99944	2.97161	2.04277	2.4644
AAEL000817		1.54875	0.819808	2.11088	1.50571	2.21018	1.75657	0.0543829	0	0.0414977	0.246735	0.100023	0.140963	0	0.60801
AAEL000818		0.141295	0.0488306	0.0638254	0.062817	0.0341158	0.124511	0	0	0	0	0.0187274	0	0	0.988231
AAEL000819		13.1609	10.2696	17.8234	20.606	14.9852	18.2559	0.143004	0.844878	0.93594	1.60264	2.6339	1.08328	2.12926	4.1104
AAEL000820		7.32922	10.6591	3.49879	4.0113	3.68163	4.60282	22.7815	26.5192	12.1431	13.735	11.3319	21.9269	3.41208	0
AAEL000821		0	0	0	0	0	0	0	0	0	0	0	0	0	0
AAEL000822		14.9404	12.5776	17.8627	15.7467	18.6157	18.0484	1.92542	3.95233	3.50493	5.35893	6.60757	3.77233	4.91438	2.92428
AAEL000823		1963.62	2328.89	1952.54	1201.07	1958.49	1582.13	2112.28	736.468	1421.45	1627.95	2693.95	3989.26	1579.02	1174.13
AAEL000824		32.2619	27.9919	39.1846	33.1224	40.2859	36.5283	7.98377	9.72226	7.51913	8.60655	7.52822	6.35106	10.5681	9.69771
AAEL000825		22.5705	27.4846	36.4255	34.8787	35.3343	37.2509	8.50947	7.01639	13.7944	12.579	10.4253	11.9732	15.9897	29.7181
AAEL000826		0	0	0	0	0.0288714	0	0	0	0	0	0	0	0	0
AAEL000827		0	0.0534115	0	0	0	0	0	0	0	0	0	0	0	0
AAEL000828		0.3831	0.124807	0.111889	0.294329	0.16719	0.231071	0	0	0	0	0.172675	0.350777	0	0
AAEL000829		10.692	12.4999	13.2271	17.8072	12.8433	13.3792	18.0588	17.7619	11.0655	15.2065	8.81209	10.8089	3.77364	5.24972
AAEL000830		0.0635545	0.94363	1.49317	1.72757	0.663107	1.63205	0	0	0	0	0.0613623	0	0	0
AAEL000831		0	0	0	0	0	0	0	0	0	0	0	0	0	0
AAEL000832		23.6797	22.8871	39.1647	32.8204	35.1112	32.5404	3.26485	4.44657	8.46311	8.15431	6.86586	5.43471	3.68475	4.6667
AAEL000833		0.197786	0.246878	0.0223341	0.0195043	0.0473486	0.0194703	0	0	0	0	0	0.0466805	0	0
AAEL000834		140.765	105.161	40.0513	38.2126	36.4076	55.059	2.21646	1.45889	0.507429	0.745918	0.737	0.766008	114.19	32.0222
AAEL000835		0.0729308	0.0143863	0	0	0	0	0	0	0	0	0	0	0	0
AAEL000836		7.1695	9.36761	10.7312	8.55428	10.672	8.71877	1.41594	0.931476	2.86282	2.95986	1.99419	1.6931	0.963938	3.20924
AAEL000837		0.185889	0.0227075	0.0248456	0.0956845	0	0	0	0	0	0	0	0	0	0
AAEL000838		9.44195	7.44861	13.0636	13.1176	12.5826	10.7033	0.337024	0.220989	1.90398	1.17707	1.22351	0.687616	1.74039	4.87699
AAEL000839		20.6621	30.3158	32.392	38.088	32.4556	39.4836	1.8753	2.66671	1.46195	2.2743	1.64881	1.37841	1.41413	4.80257
AAEL000840		22.9828	17.6783	27.174	23.8748	28.0217	25.4813	30.6833	26.428	16.5082	17.357	25.3546	17.2989	15.3159	7.41407
AAEL000841		13.4051	12.3528	24.7968	17.0325	25.6693	19.9969	0	1.69378	3.56598	5.18699	2.57618	3.22887	8.36612	0.406111
AAEL000842		0.522697	0.82984	1.22895	2.17912	0.835024	1.70887	11.7941	10.6459	12.9724	16.3015	7.40375	7.40689	0	0
AAEL000843		0.199831	0.31067	0.119451	0.293282	0.22237	0.237218	0	0	0	0	0	0	0	0
AAEL000844		18.2428	27.0126	30.1466	27.723	27.4001	32.7298	2.9723	3.111	15.6911	12.6104	8.47871	9.06219	1.75104	8.99892
AAEL000845		1.9504	2.59187	2.97877	2.58602	2.78833	1.96603	55.1223	67.4323	48.7455	50.7324	48.2063	35.982	10.437	0.622773
AAEL000846		0	0.0601602	0.0644494	0.0669968	0.0342867	0.123223	0	0	0	0	0	0	0	0
AAEL000847		33.0289	39.4484	41.9674	30.3183	42.6178	44.3987	23.7741	12.213	27.2303	21.4568	30.2438	34.0124	14.304	31.046
AAEL000848		15.7396	25.7013	28.2703	26.2095	26.6131	30.2356	4.91836	3.10681	7.43446	7.74584	4.9035	3.8345	2.98293	7.19317
AAEL000849		0.429311	0.391141	0.388057	0.57984	0.703429	0.241556	0	0	0	0.0557352	0.0874481	0.0490881	0	0
AAEL000850		3.64821	3.16511	3.60641	3.2099	3.62943	4.11833	0.193563	0.0929068	0.718322	0.494339	0.522314	0.42434	10.1069	18.5296
AAEL000851		9.65158	6.7246	9.3272	11.7856	8.96424	10.151	30.0087	26.8048	30.1457	29.6818	24.1086	23.7104	9.00358	5.50802
AAEL000852		12.5789	21.3113	20.621	23.1042	22.7243	24.8836	8.16155	7.33734	12.9966	10.2291	9.06232	12.3442	2.03439	19.1372
AAEL000853		7.16087	10.3675	10.9218	14.5057	11.7258	10.4226	1.09703	0.824768	1.44302	1.97197	1.47425	1.47698	0	0.521511
AAEL000854		26.1776	19.6616	13.7132	18.2956	12.4925	15.1555	65.1819	38.5862	36.0591	45.7713	38.4875	58.1431	20.8153	29.8513
AAEL000855		1.34463	0.722914	0.941139	1.00458	1.05503	1.04108	0.0529751	0.0212476	0.377837	0.164508	0.0989965	0.255662	1.22095	0.713247
AAEL000856		35.6056	34.3804	51.966	49.1966	50.4579	52.3135	5.98593	8.34364	8.10858	6.40586	6.10117	5.55128	8.16711	15.6738
AAEL000857		66.6492	55.1502	80.6824	75.1204	80.6078	79.4033	2.09881	2.23007	4.03746	4.2989	3.38139	2.42271	2.21569	4.80195
AAEL000858		11.955	10.0879	16.5428	13.48	16.3839	14.7634	1.25822	0.876568	1.32013	0.969667	1.3418	1.1868	3.84907	4.82463
AAEL000859		6.01678	12.4845	2.92867	1.08116	3.27088	2.18304	2234.08	1526.83	153.151	65.5241	328.115	143.68	155.614	0.367647
AAEL000860		24.6318	20.7392	26.066	21.1372	27.2161	22.2857	0.17416	0.193421	0.513066	0.498769	0.474759	0.358077	3.74182	3.94197
AAEL000861		2.06543	2.05452	2.10254	2.01799	2.15847	2.03619	128.072	70.1337	45.7952	33.1802	42.7598	66.9682	16.2697	2.02423
AAEL000862		0.0669981	0	0.05016	0	0	0.0465756	0	0	0	0	0	0	0	0
AAEL000863		0.340325	0.674625	2.07629	1.30297	1.68715	2.67692	0.157545	0	0	0.11663	0.23871	0.23952	0	0.369215
AAEL000864		0.206831	0.153317	0.199268	0.479794	0.375056	0.361431	2.55973	3.22887	4.06326	2.93675	4.42473	2.59914	2.53205	0
AAEL000865		8.77528	9.42138	17.2935	15.4764	17.9122	19.006	0.723991	2.33057	3.77276	5.38924	3.29497	2.90527	4.3992	7.08279
AAEL000866		1.285	0.379177	1.07162	0.589134	0.911631	0.754532	0.181805	0.541694	1.99073	0.700063	1.09196	0.7472	4.97576	1.30558
AAEL000867		10.089	11.2465	17.7245	27.426	17.3466	22.7441	5.04367	5.31311	7.21206	6.73745	4.536	5.35266	4.71594	7.03296
AAEL000868		11.8946	14.4439	14.9422	14.6955	13.4254	17.5905	0	0	0	0	0	0	0	0.84615
AAEL000869		0.132254	0.0328078	0.19162	0.104298	0.177761	0.0225831	0	0	0	0	0.0220772	0	5.46763	7.59343
AAEL000870		0	0	0	0	0	0	0	0.0534365	0	0	0.0675644	0.155829	0	0
AAEL000871		0.0363752	0.0160106	0.0170573	0.0356795	0.0180287	0.0161534	0	0.0652351	0.28944	0.0848182	0	0	0	0
AAEL000873		0.0474846	0	0.0153934	0.0317471	0.0160575	0.0871838	0.0385583	0	0	0	0	0	0	0
AAEL000874	ARK	11.0903	10.363	7.45729	7.30828	7.22687	9.31368	3.57996	5.46174	1.73671	2.09479	4.51545	1.8155	1.21834	0
AAEL000875		21.1425	19.0745	21.7967	19.0253	23.6265	23.842	4.80288	3.23715	5.21722	6.18167	6.43089	11.0822	3.99734	7.02399
AAEL000876		0.416068	0.139081	0.129757	0.324806	0.137031	0.178686	0	0	0.0469369	0	0.0358214	0	0	0
AAEL000877		0.856637	0.596785	0.921735	1.06443	0.779769	0.816719	1.00877	0.563345	1.83095	1.95837	1.71233	1.26269	0.0482657	4.54247
AAEL000878		1.71909	0.94534	0.644644	0.582652	1.29961	0.761555	0	0	0	0	0	0	0	0	annotated as cuticle protein
AAEL000879		3.43442	1.66501	1.39944	1.34617	1.71797	1.40632	0	0	0	0	0	0	0	0	annotated as cuticle protein
AAEL000880		15.1896	18.8747	30.0865	21.8687	30.2974	22.3959	6.60659	3.90172	6.13868	6.17169	5.51445	5.61304	4.39479	9.13224
AAEL000881		0	0.091041	0	0	0	0	0	0	0	0	0	0	0	0
AAEL000882		0	0	0.0184827	0	0.0194882	0	0	0	0	0	0	0	0.809312	0
AAEL000883		38.4149	39.1783	56.3986	60.0792	57.4301	59.4406	7.54677	9.94019	18.6299	16.8059	15.5255	13.1752	9.67323	12.7945
AAEL000884		13.2283	19.2135	24.4589	24.4583	26.8287	25.8264	2.37035	2.77457	5.79172	6.12604	4.24975	4.15528	0	4.3902
AAEL000885		0.701713	0.624924	0.878216	0.416209	0.84883	0.242349	0	0	0	0	0	0	0	0
AAEL000886		51.8332	43.2904	86.0991	70.5016	73.747	80.8951	0	0	0	0	0.548024	0	7080.05	12119.9
AAEL000887		0.0411043	0	0.0472515	0	0.0507203	0	0	0	0	0	0.043326	0	0	0
AAEL000888		45.0298	42.8035	49.9653	54.9747	55.7155	58.4467	9.27843	9.67144	14.733	16.8497	14.1945	12.8064	11.5771	13.0779
AAEL000889		7.63789	9.16293	15.8713	20.1045	16.651	19.7441	0	0.0290974	0	0.0372711	0	0	0	0.143973
AAEL000890		0.200919	0.0276932	0.126158	0.315054	0.101576	0.198936	0	0	0	0	0	0	0	0
AAEL000891		0.202802	0.180061	0.138744	0.250213	0.701322	0.34568	0	0	0	0	0	0	0	0
AAEL000892		0	0.463061	1.30057	0.491265	0.349577	0.1489	0	0	0	0	0.306831	0	0	0
AAEL000893		2.28021	1.66876	2.21918	1.45469	2.39532	2.09759	0.323431	0	0	0	0	0	0	0.573006
AAEL000894		0.270427	0.106402	0.130321	0.144375	0.107055	0.148979	0	0	0	0	0	0	0	0
AAEL000895		13.9644	13.4812	19.2651	21.3774	19.1303	19.8951	3.77763	4.60115	7.64176	9.25225	8.37564	6.30944	3.71268	6.18243
AAEL000896		0.654476	0.207291	0.311343	0.324357	0.248545	0.171585	0	0	0.097121	0	0	0	0	0.803918
AAEL000897		18.0958	13.4843	5.92371	7.60708	5.04218	7.31637	0.0704645	0.0860683	0.165945	0.166627	0.0529224	0.467783	0	0
AAEL000898		46.0926	45.13	60.4728	71.1711	59.8105	64.1433	75.8088	80.3767	92.5366	88.095	229.494	160.695	113.03	1.21419
AAEL000899		6.97692	6.39186	5.98143	10.8091	7.60383	6.79282	4.48352	6.23915	7.25846	8.84093	4.97657	6.33435	3.30061	3.6128
AAEL000900		6.66738	10.3266	12.8408	11.613	11.9205	11.5374	0.128958	0.216827	0.959808	0.51572	0.868525	0.283133	0.817086	0.0352555
AAEL000901		0	0.218131	0.118856	0	0.190972	0.0551704	0	0	0	0	0	0	0	0
AAEL000902		62.7902	38.6645	63.5724	86.7573	64.0582	48.8444	79.0186	85.8643	182.922	170.866	60.1898	72.701	35.1635	31.0937
AAEL000903	ENY2_AEDAE	51.2428	66.6574	74.386	64.6328	72.8867	88.659	15.7315	5.09405	9.08822	9.52252	9.55322	13.6744	8.65348	5.14164
AAEL000904		22.8292	23.1859	22.8726	29.2968	24.63	24.6832	7.77454	5.40768	9.63901	10.9649	12.8786	10.7437	1.98735	0.486836
AAEL000905		5.23836	5.3567	7.32255	6.48902	7.10196	7.70599	88.5369	83.7782	90.5895	78.812	85.7661	68.3401	30.7193	0
AAEL000906		25.1313	17.1844	23.4357	21.8052	26.1145	21.4798	3.77681	4.55709	6.28332	4.79396	6.54656	4.75443	6.30149	8.56476
AAEL000907		0.240884	0.480398	0.941662	0.0863157	0.882658	0.164056	0.161783	0.439546	0.821129	0.684344	0.624361	0	0	0
AAEL000908		0.209774	0.0485848	0.552878	0.271939	0.219966	0.145761	0	0	0	0	0.094741	0	0	0
AAEL000909		1.32777	0.611009	0.586963	0.57148	0.750556	0.577445	0	0	0	0	0	0	0	0	histone H1, putative
AAEL000910		3.22298	3.63254	2.11245	2.07816	2.08656	3.52294	1.04797	0.525904	10.5149	5.23594	12.0271	16.5596	1.88989	1.48774
AAEL000911		0	0	0.0459352	0	0.0159881	0.0146097	0	0	0	0	0	0	0	0
AAEL000912		0.460561	1.23079	1.66291	1.94233	1.91829	1.86734	0	0	0	0	0.0759167	0	0	1.16524
AAEL000913		0	0.0798945	0	0	0	0	0	0.0703053	0	0	0	0	0	0
AAEL000914		0	0	0.051302	0.0808737	0.0548217	0.0257618	0	0	0	0	0	0	0	0
AAEL000915		1.24796	1.49153	0.778006	0.458605	0.744172	0.40734	377.63	212.798	108.456	108.235	81.6813	167.332	28.4035	0
AAEL000916		0	0.0831491	0	0	0	0	0	0.11622	0.144852	0	0	0.101429	0	0
AAEL000917		0	0	0	0.0178172	0.0369316	0	0	0.166106	0	0.0426995	0	0	0	0
AAEL000918		15.3596	18.4299	20.5143	19.0771	19.1152	20.5893	11.5829	11.8121	6.34329	6.56127	4.53081	7.20442	1.3521	4.21667
AAEL000919		0.0134803	0.0121544	0.0396846	0	0.0277929	0.0117861	0	0	0	0	0	0	0	0
AAEL000920		7.68009	8.15675	8.66877	11.3008	8.1917	7.46217	7.6034	9.1326	24.3642	27.2596	11.0212	10.2748	0	0.219002
AAEL000921		0	0	0	0	0	0	0	0.0808849	0	0	0	0	0	0
AAEL000922		17.4749	17.3505	19.7415	20.3078	20.413	18.3608	0.927713	1.2306	2.96071	3.05968	1.74208	1.99299	0.963744	1.9569
AAEL000923		548.136	526.937	537.055	541.608	562.287	597.004	0.52455	0.176043	0.453477	2.04552	1.16824	0.575267	6.38129	33.2131
AAEL000924		15.4214	13.4423	19.7189	16.844	19.1075	17.1333	0.984119	1.50863	2.81324	2.97542	2.51583	2.39774	1.57713	2.14096
AAEL000925		14.9961	14.3828	18.1545	18.3179	18.5785	18.5059	3.59007	3.27051	6.46827	5.91333	4.90326	4.44684	5.43694	6.94238
AAEL000926		0.0488218	0.0883099	0.17524	0.119355	0.183183	0.200306	0	0	0	0	0	0	0	0
AAEL000927		53.9724	55.635	80.3187	97.1681	73.8133	94.4981	8.81346	19.0083	20.2822	25.6274	19.4335	8.58825	9.58708	5.31501
AAEL000928		0	0.133932	0.215912	0.285046	0.174212	0.148048	0	0	0	0	0	0	0	0
AAEL000929		0	0.1998	0.218166	0.224546	0.150963	0.0663705	6.06242	3.57382	0.178327	0.360285	1.54177	0.315672	0	0
AAEL000930		52.5848	52.806	67.744	60.7589	69.7292	61.613	60.5589	56.623	54.9791	54.774	52.801	60.9765	30.5065	18.0359
AAEL000931		127.542	95.0676	117.507	208.317	110.994	124.911	24.9279	6.64062	25.3967	20.5733	14.1034	6.73263	353.255	659.874
AAEL000932		0.353457	0.749734	0.759575	0.552327	0.682626	1.00109	0	0	0.275609	0.144517	0.163825	0	0	0
AAEL000933		7.49025	8.6505	3.7783	3.68804	3.23944	3.06733	5.72825	4.20687	2.56338	2.25489	0.769746	1.46264	1.67467	7.00861
AAEL000934		52.4384	63.0463	69.681	45.3604	62.4071	60.8221	53.9484	35.8739	44.4728	40.8064	73.4755	52.4365	47.5082	58.6914
AAEL000935		1.7226	0.902746	2.79961	1.97852	2.11065	1.81144	1.07813	1.64372	3.28807	4.68427	2.53143	0.796576	0	2.10692
AAEL000936		5.80095	8.78339	8.66549	10.5882	7.34833	11.934	1.26513	1.0213	2.93996	2.89177	1.86751	2.90578	2.20966	1.86617
AAEL000937		0.434382	1.09744	1.43879	0.825396	0.900567	1.22679	0	0	0	0.0657155	0	0	0	4.02127
AAEL000938		6.90539	7.3368	7.05637	3.84344	7.83194	6.07531	0.981688	0.858715	2.31035	2.10576	1.86192	1.60372	1.91253	1.64462
AAEL000939		5.28137	8.81543	11.0105	9.90897	11.6934	10.8451	0.333606	1.26746	0.507935	0.903392	0.820345	0.738406	2.28274	1.6902
AAEL000940		3.63922	3.98304	2.39511	2.63312	2.4163	2.40987	981.829	575.058	130.125	121.866	103.594	140.149	37.7761	0.447511
AAEL000941		68.8336	83.7296	73.4498	81.4784	59.1506	84.803	73.5529	46.4142	122.017	119.533	80.8066	70.9141	22.0552	68.3104
AAEL000942		13.7119	26.7837	28.369	35.8064	18.2223	27.8429	11.9271	17.9939	26.9532	18.5898	12.916	22.5857	11.4807	15.6065
AAEL000943		1.47799	1.69733	2.02457	1.59574	1.83297	2.05672	1.29704	1.52816	2.14534	2.25145	1.47589	1.45107	0	6.96781
AAEL000944		72.2292	60.7073	62.8215	91.9912	60.1404	81.2926	32.5378	45.9389	46.3852	40.2588	21.4463	21.7119	19.6217	21.5136
AAEL000945		7.3581	3.81849	5.85501	5.61656	5.82447	6.58153	0	0	0	0	0.102984	0	0	8.56271
AAEL000946		0.404022	0.328667	0.523396	0.409261	0.638306	0.263449	0	0	0	0	0	0	0	0.0753556
AAEL000947		68.5553	112.198	68.7305	65.3644	61.0602	77.7729	77.0567	52.9992	67.3917	67.6458	49.8268	40.8369	66.924	235.444
AAEL000948		4.97242	4.77543	4.78656	3.69939	7.94784	4.43511	234.181	163.293	221.76	220.259	404.911	418.144	215.493	0
AAEL000949		27.9028	21.5066	31.898	36.6479	33.2481	36.6755	1.08146	1.56763	3.29747	2.8032	3.22574	2.01561	0.99114	6.02838
AAEL000950		59.0977	53.7387	90.077	85.8858	96.4422	92.9979	27.7706	25.1012	44.7597	50.4999	67.7833	94.3634	31.1225	38.2271
AAEL000951		559.337	711.366	636.609	516.237	610.086	597.64	535.941	276.472	550.804	607.335	758.272	925.192	458.236	463.071
AAEL000952		13.9974	17.7391	21.1472	19.7369	20.5197	19.0038	1.93925	1.64382	7.64673	8.20949	5.69957	5.53984	5.5539	6.44611
AAEL000953		11.8711	11.9319	6.30747	5.85743	6.71133	5.85387	20.5996	13.9013	13.1885	13.946	13.2692	19.128	7.03606	10.2199
AAEL000954		1.39068	1.23453	1.56262	1.26874	1.29667	1.3803	0.0482513	0.155237	0.237289	0.244651	0.322407	0.0812533	0	1.51205
AAEL000955		36.5296	32.5734	41.32	40.9406	41.9189	46.8135	15.6271	15.4604	15.191	14.4202	18.2126	23.6515	15.3104	11.8191
AAEL000956		25.6129	28.7142	41.1701	47.1089	41.5518	39.574	3.79639	1.25191	1.67007	2.14526	1.86671	1.70452	10.0962	21.335
AAEL000957		1.0921	0.718341	1.21466	1.65408	0.863889	1.94828	50.7133	66.9837	84.5499	86.3403	94.7204	65.8342	37.3805	0
AAEL000958		30.4509	29.9405	33.6044	32.6276	43.5954	39.1943	41.9274	23.3118	27.1112	32.9053	28.3755	20.5789	12.2831	17.4071
AAEL000959		0.305798	0.114966	0.303856	0.164932	0.295222	0.108669	0	0	0.0931651	0	0.0684421	0	0	0
AAEL000960		1.56838	1.72067	4.81919	3.92994	3.96542	3.87828	0.0740723	0	0.0728264	0.0746063	0	0	0	0.766234
AAEL000961		143.096	132.826	109.9	41.9677	106.845	52.1245	0.0726186	0.011314	0.0158629	0.0778886	0.209886	0.0858412	0	5.03656
AAEL000962		0.800414	0.587721	1.07784	0.926235	0.869982	0.811926	0.127399	0	0.0479728	0.0494908	0.116708	0	0	0
AAEL000963		62.1298	53.1784	67.2899	48.0517	70.8394	64.4888	40.9052	14.5681	27.0297	31.0181	44.9409	59.75	18.477	31.3813
AAEL000964		5.10981	6.75269	8.80172	7.64649	7.67473	8.78132	4.97294	3.92414	5.65161	5.23486	5.5497	7.17409	1.45457	5.12522
AAEL000965		16.7055	19.1335	24.8849	23.7836	23.4207	24.4805	6.4835	7.30589	12.617	13.6825	8.73922	8.14989	3.52443	4.71683
AAEL000966		1.86551	2.02382	1.58267	1.90199	3.44302	1.53115	0	0	0	0	0	0	0	0
AAEL000967		7.5816	5.75701	8.72149	6.15303	8.39917	6.49427	5.54891	13.9797	19.6334	18.3768	30.8263	8.46464	12.6863	0
AAEL000968		0.371459	0.2314	0.484906	2.17949	0.545441	0.839396	0	0	0	0	0	0	0	0
AAEL000969		37.0833	15.7392	28.1288	32.4159	22.4994	33.4609	1.07173	1.69804	4.30838	6.81799	4.19514	2.7132	6.46749	0.41098
AAEL000970		49.3696	29.1835	55.4681	50.4891	54.4691	52.6477	1.11919	2.68237	6.3768	9.44142	7.12045	4.66749	3.44381	3.73278
AAEL000971		14.0024	8.90949	13.4003	13.9129	13.3318	11.1193	0	0.0749896	0.0380265	0.0773385	0.118974	0.0386963	0	0.557276
AAEL000972		0.616149	0.404738	0.372239	0.811971	0.431512	0.986964	0	0	0.187852	0.0642493	0.0567211	0	0	0
AAEL000973		25.1969	34.6385	28.9143	24.3117	29.4933	26.8795	0.345821	0.0990637	0.457923	0.668594	0.7124	0.464434	0	2.38957
AAEL000974,AAEL000980		12.024	13.7897	15.9302	20.6477	14.6415	20.8681	0.844477	0.397315	0.724196	1.02546	0.949754	0.642668	0	6.34615
AAEL000975		1.15294	1.98023	1.86873	0.682414	1.63464	0.723673	1.26328	0.67952	1.76157	1.03886	1.51051	1.45738	0	5.77357
AAEL000976		0.132107	0.0996152	0.248868	0.131556	0.227599	0.160227	0.0233561	0.0261683	0.0807415	0.331932	0.133019	0.407979	0	0
AAEL000977		88.8152	59.8899	67.5677	111.233	75.6902	73.9143	27.8684	56.8866	76.7319	70.4093	40.5871	27.0291	18.5942	8.41258
AAEL000978		33.0249	20.0419	30.4684	27.9561	31.0933	27.1309	2.63517	3.31777	13.5368	13.7063	13.4141	20.3422	9.13464	8.24928
AAEL000979		0.15801	0.188637	0.403659	0.745107	0.462909	0.610506	0.108922	0	0.146587	0	0.156943	0.0908818	0	0
AAEL000981		20.4018	17.4304	27.238	23.6522	26.9356	26.7566	2.95002	3.31838	6.17176	6.14005	6.7072	6.67703	4.20897	5.59487
AAEL000982	MED7_AEDAE	17.0895	22.225	25.2587	20.8533	25.3912	29.0074	8.0313	3.9302	7.03681	7.48564	7.73806	9.87571	3.57398	10.5424
AAEL000983		17.9284	28.9475	36.6693	35.2821	31.8819	38.1485	20.375	12.8642	23.4603	22.513	21.3586	15.2129	19.1899	22.1332
AAEL000984		25.1139	23.7222	35.0723	34.5672	32.6292	31.9697	0.263801	0.329118	0.663125	0.578877	0.877768	0.40079	0.682087	2.22628
AAEL000985		34.6601	44.4244	50.9331	54.5897	49.8336	54.027	36.5397	56.5567	43.5604	43.1803	32.309	28.3185	14.7033	27.4965
AAEL000986		117.665	128.724	127.725	180.8	125.944	143.993	133.774	89.551	148.272	151.479	100.837	96.5207	55.6628	77.8558
AAEL000987		2719.4	2905.8	2589.5	1985.24	2809.78	2246.32	2211.32	1043.05	2278.9	2656.69	3448.03	5442.77	2355.06	1826.49
AAEL000988		9.44457	10.6242	11.2191	10.1473	11.1958	9.09174	3.78299	3.96651	9.28197	10.3529	7.99187	8.61743	5.83731	7.5718
AAEL000989		1.7146	0.717583	1.3723	0.446764	0.331853	0.141532	0	0.274785	0.697046	0.351915	1.84168	0	0	0
AAEL000990		10.185	8.92582	11.7965	11.9412	13.3194	13.3904	1.06832	0.856702	1.32692	2.0101	2.56004	1.92579	2.16157	2.48133
AAEL000991		0.0792936	0.122634	0.325401	0.173553	0.615111	0.133547	0.18421	0.079148	0.0665847	0.411918	0.18732	0.316831	0	0
AAEL000992,AAEL001002		3.07009	3.03921	5.42205	7.14106	6.36042	4.78848	4.17202	3.5076	20.1354	16.1285	27.6804	16.6047	6.34729	8.38959
AAEL000993		18.3834	12.1562	9.72155	6.48517	10.8531	6.23305	3.12357	5.50087	6.2597	7.85019	8.74558	4.55448	4.52553	4.12674
AAEL000994		30.9765	23.6962	36.0759	21.4346	37.8957	23.2201	5.79678	12.2669	15.9444	20.7349	21.4907	12.7146	8.66706	3.34097
AAEL000995		6.58923	11.3556	19.6003	11.0559	16.9891	18.1605	0.237853	1.00056	0	0.287232	0.22557	0.254948	0	0.318
AAEL000996		29.9691	23.574	33.5328	31.3832	35.6333	28.7962	4.51059	3.26301	11.3514	8.75058	6.13216	6.91366	2.38842	7.90452
AAEL000997		0.132347	0.0998382	0.239867	0.112821	0.207861	0.151751	0.0233997	0.026211	0.0809085	0.264558	0.133276	0.408544	0	0
AAEL000998		5.96825	7.71229	6.39362	9.45661	7.97283	6.4622	1.17226	1.45072	1.10831	1.31054	0.137425	0.921145	3.02275	1.50764
AAEL000999		84.6649	106.264	154.209	191.294	159.725	187.019	0.883279	0.728559	0.870935	1.31884	2.3411	1.87831	0.730814	9.50486
AAEL001000		8.68974	9.23939	13.9008	11.3448	13.9364	14.8931	2.37909	3.25472	5.53199	5.47682	3.30376	4.27919	3.16828	7.23862
AAEL001001		9.05177	9.43733	11.1262	11.0279	13.0243	13.257	1.39839	0.41232	1.50738	1.97398	1.0541	1.54079	0.881703	2.79107
AAEL001003		0.132973	0.100156	0.207816	0.0943567	0.201943	0.140503	0.0234767	0.026366	0.0665929	0.26624	0.121807	0.410576	0	0
AAEL001004		90.2799	103.091	143.546	119.2	146.803	140.098	12.4892	9.66096	15.2866	15.0463	14.9241	17.655	12.3319	14.8458
AAEL001005		284.231	250.645	162.78	143.813	162.137	173.157	189.145	147.176	134.192	118.755	117.368	141.549	253.993	342.873
AAEL001006		76.3588	62.5638	100.414	103.655	92.6295	114.204	4.91198	9.51999	11.823	15.0828	11.3925	11.7534	7.88288	5.69222
AAEL001007		35.1779	32.8661	50.2656	46.6187	49.2067	48.6381	10.2542	9.57723	23.1242	20.5231	25.0543	12.8745	12.9087	16.3528
AAEL001008		9.73708	9.9062	12.0348	12.0807	11.8548	12.7247	6.18461	3.39829	4.93707	4.59366	5.49511	6.42969	4.34123	7.66875
AAEL001009		43.4021	31.5571	52.9362	53.8953	54.4077	52.1116	0.546229	2.1599	2.62084	5.55659	7.26024	2.00898	1.06765	3.13824
AAEL001010		0	0	0.0379079	0	0.119024	0.101628	0	0	0	0	0	0	0	0
AAEL001011		8.15631	11.487	11.6655	13.3599	12.9132	12.932	2.01618	1.71718	4.44458	4.11668	2.59574	4.71254	3.15818	2.9417
AAEL001012		0	0	0.100759	0	0	0	0.087405	0	0	0	0	0	0	0
AAEL001013		19.0007	26.2245	30.1336	23.3039	29.1265	30.9532	20.0066	14.1681	16.0764	15.8561	20.8043	27.328	10.9367	26.5024
AAEL001014		12.0193	17.8984	19.7828	16.4539	19.8091	20.5107	5.9489	3.79831	7.12734	5.74202	6.38583	7.65802	2.8341	5.19155
AAEL001015		0.642026	0.420923	0.790218	0.757424	1.00206	0.420794	0	0	0	0	0	0	0	0.111924
AAEL001016		30.0948	41.1468	42.3438	49.43	41.4163	46.3604	2.38126	1.59947	5.6216	5.81645	5.84033	5.24292	4.66114	3.41372
AAEL001017		23.2801	20.5458	32.765	32.8696	33.0442	32.1617	0.575082	1.64027	2.81094	4.51796	4.1602	2.16873	8.96711	13.1032
AAEL001018		0.239956	0.283224	0.560595	0.124375	0.810133	0.322222	0	0	0	0	0	0	0	0
AAEL001019		10.6678	11.7119	16.3112	12.7879	15.6329	14.6688	0.651347	1.14407	2.97515	2.18219	2.32046	2.60453	1.9374	6.99103
AAEL001020		76.7691	65.9644	60.4904	60.1893	57.8305	67.9657	75.0592	37.6537	5.14877	5.74215	4.73381	6.53648	14.6597	25.0915
AAEL001021		0	0.0187531	0	0	0	0.0202952	0	0.0830488	0	0	0.0383254	0	0	0
AAEL001022		74.1314	46.7285	29.1352	36.0927	30.5554	37.0376	79.8288	44.429	34.7895	39.3346	24.3479	44.6252	18.1059	45.1539
AAEL001023		0.429134	0.585652	0.576239	0.721706	0.490043	0.696756	0.370346	0.32137	0.481228	0.548921	0.373955	0.260158	0.707771	0.276391
AAEL001024		22.2289	22.9001	29.1018	28.4872	27.7293	29.7628	5.83722	5.16066	10.736	9.03017	6.25665	7.04158	1.69085	3.43948
AAEL001025		0.0625721	0.130028	0.612249	0.116623	0.0733027	0.116463	0	0	0	0	0	0	0	0
AAEL001026		0.278582	0.101249	0.300166	0.0673122	0.3945	0.199784	0.0847771	0	0	0.0813263	0.0674005	0.147169	0	0.64475
AAEL001027		0.158471	0.278489	0.457477	0.241509	0.611703	0.09565	0.452685	0	0.544392	0.666616	0.612754	0.0421343	0	0
AAEL001028		0	0.0290135	0.0636807	0	0	0	0	0	0	0	0	0	0	0
AAEL001029		29.3557	31.7559	35.3922	35.3056	37.5759	41.1981	2.03492	1.85035	4.02031	3.41001	3.22714	4.36659	3.4991	3.87969
AAEL001030		33.8571	33.7148	35.3708	46.6273	38.4157	46.0302	30.8512	19.5845	14.648	14.0427	13.6248	15.7565	12.5888	19.1965
AAEL001031		5.5866	2.73171	6.80971	9.39531	7.09668	5.40016	0.0636187	0	0	0.0533042	0.046707	0.162009	5.7627	9.66105
AAEL001032		34.6401	28.9452	46.4425	42.5612	49.3564	40.7353	2.95463	3.66636	13.0915	15.0979	14.2787	10.41	8.07583	6.76439
AAEL001033		12.8782	19.0732	21.0039	17.6985	20.4571	22.3272	7.76466	1.93821	5.22085	4.50437	5.00001	4.89246	9.47142	7.15702
AAEL001034		1.11843	0.600049	1.06942	0.630964	0.878263	0.991733	0	0.0834116	0.102138	0.0872702	0.176406	0.0193652	0	0.0984481
AAEL001035		0	0	0.0542874	0.0522882	0.0573405	0	0	0	0	0	0	0	0	0
AAEL001036		9.60556	9.58849	12.9489	8.5224	12.0545	8.32311	1.30953	2.69636	7.10908	8.1237	5.27645	4.53281	3.26853	2.25764
AAEL001037		36.9228	24.6445	35.5012	37.3104	36.5236	32.8572	3.02184	5.54756	17.5096	20.6044	15.537	24.4479	7.55005	5.69321
AAEL001038		8.85817	18.0802	20.8273	23.5027	21.3996	25.7816	2.29461	1.62541	2.58258	1.37246	2.05723	2.4666	0.855789	4.30137
AAEL001039		14.8089	20.5122	20.9495	23.6978	20.8866	23.8825	7.10428	4.04773	6.9291	7.10462	5.0474	6.61426	3.13941	4.70355
AAEL001040		0.035596	0.00389331	0.0156816	0.00626804	0.00834881	0.00305267	0.0315508	0.0124422	0.00804935	0.0165976	0.00698016	0	0	0
AAEL001041		54.143	44.9799	59.8599	66.5509	56.2349	63.1568	30.3249	35.3548	42.507	41.1662	46.673	32.4087	38.1996	45.2168
AAEL001042		1.46214	1.57774	0.165594	0.316857	0.0349673	0.891269	0.34064	1.06603	0	0	0	0	0	0.565484
AAEL001043		2.61894	2.84938	6.6276	5.49376	3.83033	5.8595	1.27159	1.56633	1.35991	2.08936	0.856564	1.15589	0	3.39884
AAEL001044		57.6338	69.0825	73.7285	76.4575	70.5162	74.9372	31.4864	35.985	67.2096	72.1527	60.6255	61.97	28.5885	26.0202
AAEL001045		0.187071	0	0.0916221	0.077763	0.220838	0.0800887	0	0	0	0	0	0	0	0
AAEL001046		12.6335	7.2714	6.04736	5.04547	6.15389	4.11495	12.4349	11.202	20.6495	16.7189	21.5067	13.5405	4.12257	6.77544
AAEL001047		107.794	91.948	69.8197	98.4224	70.8838	64.9393	33.7935	25.7637	33.792	34.2931	20.6653	23.7062	4.25868	25.2865
AAEL001048		24.3042	26.8093	30.945	37.1502	30.7094	39.4005	15.711	10.394	15.9838	14.4489	27.7146	26.0604	10.2044	14.8958
AAEL001049		0.332657	0.195964	0.633563	0.287921	0.441345	0.661151	0	0	0	0	0	0	0	0
AAEL001050		0.931046	0.739434	1.58769	1.26641	1.6609	1.52571	0.0536509	0.0187311	0.118591	0.024245	0.059393	0.0933489	0.603084	0.398525
AAEL001051		0	0	0.0111776	0	0.0150224	0	0	0	0	0	0	0	0	0
AAEL001052		120.748	150.977	122.431	120.049	119.65	131.269	44.4454	32.107	71.5868	70.2989	37.9942	47.5241	17.5572	21.4528
AAEL001053		0.323566	0.421451	0.466237	0.444589	0.465603	0.376744	0.0767017	0	0	0	0.0277369	0	0	0
AAEL001054	GSTD4	1.05939	0.791161	0.788588	1.46171	0.907031	2.12612	6.67146	3.12356	3.90553	13.8338	3.8598	23.4431	0	0
AAEL001055		0.113367	0.0343	0.163398	0.0512922	0.214896	0.118675	0	0	0	0	0	0	0	0.299083
AAEL001056		31.9329	24.2543	31.9707	35.4584	30.0466	29.0596	6.24457	8.93172	15.8214	13.8415	11.8843	9.10093	10.8988	15.9106
AAEL001057		0	0	0	0	0	0	0	0	0	0	0	0	0	0
AAEL001058		13.8954	13.0096	15.2331	16.7241	15.194	18.1144	6.67354	4.85262	5.25943	4.46433	5.0505	6.81901	7.13619	10.2596
AAEL001059	GSTD3	0.653271	0.33202	0.402846	0.23462	0.191284	1.43891	0	0.0744761	0	0.185321	0	0.438898	0	0
AAEL001060		0.686508	0.748165	1.98801	0.858588	2.01443	1.24049	0.411804	2.39165	2.73381	4.6713	5.35393	1.32826	0	1.10238
AAEL001061	GSTD1	820.779	994.821	1271.27	1529.53	1224.23	1818.42	99.1312	34.3695	104.489	102.023	94.0403	201.444	249.415	461.443
AAEL001062		1.7496	1.44031	2.48358	1.62603	4.04535	2.56201	2.7261	0.914657	4.82953	3.12056	24.1218	11.8652	23.1649	26.5305
AAEL001063		0	0	0	0	0	0	0	0	0	0	0	0	0	0
AAEL001064		0	0	0	0.0126782	0.0247648	0	0	0	0	0	0	0	0	0
AAEL001065		9.21232	15.6954	12.2668	7.33538	12.0189	10.3413	15.2054	9.41341	10.1305	8.01398	10.4218	8.2687	27.0652	20.7773
AAEL001066		18.8632	17.5686	21.2868	20.3267	20.8647	21.0634	10.1248	5.41419	11.8105	10.7887	9.85234	11.3411	8.8029	13.4653
AAEL001067		0.504801	0.458516	0.510198	0.68146	0.347723	0.512903	0	0	0	0	0	0	0	0
AAEL001068		4.23107	2.93417	3.07082	3.68109	2.17558	2.65208	0.154294	0.0447509	0.61137	0.504939	0.34037	0.434941	0	0
AAEL001069		30.5241	26.5294	40.5339	36.986	39.8649	39.1154	11.6407	8.6581	19.1255	15.8641	19.2548	11.9052	12.797	12.0676	histone deacetylase
AAEL001070		0.0562001	0.0041783	0.0122174	0.00313683	0.00410493	0.00329665	0.034229	0.0133667	0	0.017939	0.00752062	0	0	0
AAEL001071	GSTD5	3.8361	3.93507	4.31839	5.10951	4.49469	5.4502	6.40175	4.77072	6.76271	4.99008	3.81003	5.75365	1.93472	2.92714
AAEL001072		0	0	0.0276814	0	0.0292898	0	0	0	0	0	0	0	0	10.7504
AAEL001073		0.306203	0.173815	0.217525	0.220699	0.230014	0.187578	0.0918424	0.0599127	0.0996786	0	0.185874	0	0	0
AAEL001074		2.45638	2.05954	3.30113	2.84717	3.12657	3.28931	0.0541708	0.114746	0.283016	0.0796182	0.370854	0.491883	0	0
AAEL001075		2.14603	1.29069	2.33516	2.49409	2.00886	3.07586	0	0	0	0.439844	0.215735	0	0	0
AAEL001076		0	0	0.0240211	0.0241157	0	0	0	0	0	0	0	0	0	0
AAEL001077	CLIPB46	10.5278	4.66213	19.5362	10.2374	19.5848	24.1747	0.411136	1.0602	0.672614	0.598243	1.85883	1.03276	4.53986	15.5794
AAEL001078	GSTD2	0.727972	0.21013	0.171262	0.279361	0.298877	0.404113	0.219271	0.0880784	0.278194	0.285141	0.426616	0.236568	2.70108	2.87228
AAEL001079		4.07644	3.9131	7.40822	5.39777	7.41884	5.71354	0.0635484	0.0480326	0.121257	0.153306	0.266975	0.0816199	0	1.06333
AAEL001080		9.6461	12.2498	12.933	11.1579	13.3503	12.5414	3.40628	2.19449	8.10701	6.32364	5.37626	6.58609	1.15215	9.53059
AAEL001081		0	0.0232242	0	0.0134205	0.026346	0.0357735	0	0	0	0	0	0	0	0
AAEL001082		257.63	162.97	290.21	251.509	303.75	168.939	1.98017	1.33607	1.45908	2.00014	2.31188	1.37825	14.6056	22.9576
AAEL001083		0	0	0	0	0	0	0	0	0	0	0	0	0	0
AAEL001084	CLIPB21	3.62864	1.5496	4.69839	3.06924	4.91427	6.55538	0.22858	0.063161	0.577734	0.321328	0.846807	0.71191	2.42386	2.09761
AAEL001085		47.8857	51.0353	49.5266	56.0798	49.2056	64.3166	14.807	7.48196	25.2006	21.9769	18.3827	24.4906	18.9097	15.5295
AAEL001086		13.58	13.9933	16.5966	15.8468	18.379	19.2944	0.586484	0.745331	0.832901	1.06416	0.937989	1.67358	1.47981	5.14337
AAEL001087		57.0698	23.8362	25.644	43.858	28.7553	37.3101	1.93223	0.985691	3.98017	1.74169	3.77104	3.00124	4.35637	10.1619
AAEL001088		10.7126	15.1523	20.8807	20.6952	19.9599	19.1633	5.56016	4.35238	9.0193	10.8219	5.66709	3.78274	15.9207	21.7798
AAEL001089		19.974	34.4568	41.0149	40.3883	36.3776	39.8096	9.46954	10.7076	20.4367	21.4975	14.066	9.20057	2.36906	6.78222
AAEL001090	GSTD7	4.74043	4.31871	5.74243	3.48428	6.12832	7.00675	0	0	0	0	0	0.145849	0	1.35874
AAEL001091		58.2467	37.6955	36.8793	32.4357	38.0629	16.4251	4.90027	6.23308	22.3728	18.0321	14.4389	14.0934	14.4067	24.519
AAEL001092		34.979	34.4717	43.6742	43.2403	42.7169	38.8786	27.4407	17.3222	35.49	38.1442	37.3149	45.8194	15.9435	20.5431
AAEL001093		11.1747	10.6546	17.4023	22.9673	16.2665	22.903	0.126596	0.0918389	0.307233	0.185102	0.310686	0.347023	0.896051	1.68855
AAEL001094		28.0369	24.9134	30.3578	20.3964	31.2338	20.9025	5.3535	3.02102	10.1229	9.03864	11.1138	9.33878	30.2692	36.1603
AAEL001095		5.48728	11.2288	12.7115	14.3771	11.8839	11.5887	1.85263	2.81117	4.04828	3.37627	3.60826	5.41478	3.61469	0.226336
AAEL001096		0	0	0	0	0.0260897	0	0	0	0	0	0	0	0	10.3163
AAEL001097		5.78823	3.99581	6.29008	5.56416	6.22739	5.89701	0.414498	0.800805	1.23816	1.28981	2.06745	0.960654	0.939519	2.65454
AAEL001098		63.7264	40.3964	79.698	45.4105	73.0634	98.4964	5.06153	1.06672	22.1514	6.93307	34.4437	22.9093	24.8751	39.8919
AAEL001099		43.6598	30.8886	42.2161	49.6017	41.9161	46.4688	3.45881	4.39576	5.45548	4.46123	4.86635	3.55839	4.38213	11.7429
AAEL001100		187.143	122.884	15.8355	11.1268	10.3524	14.4311	937.488	504.723	9.19306	7.06752	14.4378	6.66537	16.0986	39.4768
AAEL001101		58.7314	38.24	51.9314	52.1764	51.8526	50.7957	10.2155	14.3679	26.5486	25.4702	33.6464	47.1518	16.6521	15.6196
AAEL001102		103.1	115.237	116.678	140.999	111.251	137.075	29.9256	22.4868	54.5576	58.3778	46.1505	43.1963	31.9137	69.123
AAEL001103		46.8642	63.3688	78.3513	76.2975	74.9171	81.951	26.7047	17.7045	33.1073	36.8782	35.7924	38.1488	12.9461	17.1622
AAEL001104		3.79713	3.67696	4.73935	3.34146	5.18383	3.82494	23.6762	16.8161	13.1739	12.8958	23.4405	18.6019	7.21161	4.58423
AAEL001105		16.8186	28.6257	29.7056	21.2319	27.5215	31.7367	10.1648	6.82167	5.89937	4.23372	4.52628	5.01439	9.04876	5.31326
AAEL001106		0.582358	0.568707	1.04951	0.94383	0.636636	0.386075	0.232329	0	0	0	0	0.133397	1.81788	0
AAEL001107		42.0848	49.0785	71.5187	76.0587	59.1841	59.2764	64.4836	155.427	313.528	260.453	169.342	94.6166	152.367	1.60609
AAEL001108		17.1628	18.5668	27.1225	19.4656	26.029	23.3508	0.0833831	0.0876047	0.54994	1.00903	0.684599	0.20364	3.96294	5.993
AAEL001109		37.5407	42.8474	44.2359	26.344	43.9525	38.0563	34.0073	9.13422	19.4412	23.3197	23.9936	24.0481	7.58526	16.5782
AAEL001110		2.81541	1.63377	4.65996	4.85822	4.39933	4.31249	0.0383622	0.0297968	0.0368346	0	0	0	0	1.61035
AAEL001111		13.1645	20.3403	24.5996	27.3763	25.0697	29.0248	1.09784	1.39382	2.87202	2.39353	1.54834	2.6828	0	0.652728
AAEL001112		26.5044	28.0178	32.9613	31.0879	31.4161	31.2649	8.01118	7.42511	7.67232	8.75139	8.37565	8.92372	4.64003	4.90135
AAEL001113		180.434	182.769	180.677	176.047	179.459	148.793	391.22	366.859	678.439	706.408	514.685	573.64	249.709	172.589
AAEL001114		12.3653	10.594	16.6672	14.3285	15.782	15.1583	4.12857	4.72934	8.58608	9.55786	9.60927	8.93728	10.3036	18.9177
AAEL001115		0.11498	0.134488	0.251345	0.468321	0.302892	0.320801	0	0	0	0	0	0	0	0
AAEL001116		1.54953	0.854564	1.11042	0.837707	0.9006	0.631476	0.335778	0.794392	1.4733	1.7967	2.57348	0.780238	0	0.406045
AAEL001117		1.65525	1.36513	1.19974	0.995866	1.22236	1.47915	0.0907652	0.186096	0.341828	0.437457	0.589264	0.289494	0	0
AAEL001118		0.0154163	0.00718885	0.0396273	0.127894	0.058366	0.0354581	0	0	0	0	0	0	0	0
AAEL001119		11.8407	10.3516	19.6456	16.111	19.7598	16.5588	2.05729	1.90607	1.98737	1.83886	1.9378	1.32642	2.90055	1.97352
AAEL001120		15.3187	11.351	20.321	21.93	16.126	19.7246	0	0.222338	0.46781	0.471495	0.624011	0.266762	3.00672	4.2104
AAEL001121		13.5994	10.636	17.2714	14.2574	15.106	13.7288	27.9654	42.4993	71.3938	74.9759	62.6371	44.8254	61.1478	60.2626
AAEL001122		1.51384	1.45706	1.32491	1.27427	0.938847	0.9473	34.5712	34.4867	93.5099	90.623	56.9727	61.3427	23.4785	9.36524
AAEL001123		0.0230917	0.0200683	0.0448877	0.0998516	0.152717	0.0410339	0.0242584	0	0	0	0	0	0	0
AAEL001124		12.853	14.4285	16.1812	14.5454	14.9422	13.1933	6.30161	4.98743	4.82629	5.25882	5.4357	4.18977	3.54556	5.48697
AAEL001125		1.50437	1.23797	1.45046	1.55521	1.22217	1.85245	0.613583	0.771584	2.02018	2.04521	1.94748	1.67238	0.362677	1.06027
AAEL001126		86.1171	86.734	129.345	122.584	128.316	124.787	13.9992	13.7937	32.0699	33.7953	30.4457	28.0377	17.4612	15.852
AAEL001127		6.07464	3.48853	4.70496	4.78504	5.43303	4.768	0	0	0.116584	0.0606024	0.199659	0	0	0.596121
AAEL001128		24.9611	15.0339	20.8142	24.5882	18.6209	16.9036	0.519901	0.166553	1.47191	1.41201	1.13038	0.787564	7.58274	11.2484
AAEL001129		59.7222	57.1705	83.8066	91.9703	88.9483	81.656	5.59571	6.07588	11.3531	12.2002	10.5587	13.4235	4.40468	10.3805
AAEL001130		0.0473356	0.0150268	0.11493	0.17836	0.0860029	0.0863154	0	0	0	0.146497	0	0.209621	0	0
AAEL001131		8.35525	7.44993	9.16888	10.9078	9.54637	12.1746	2.23821	1.54245	0.829983	1.06011	1.83441	1.49626	3.28759	7.20538
AAEL001132		32.225	31.2345	37.82	40.8422	36.5603	40.4324	25.7847	20.4933	18.1144	15.5877	16.2757	16.3486	16.2311	29.1489
AAEL001133		11.2702	12.1245	13.7687	17.1155	17.7331	19.1844	3.13673	2.33269	3.42038	3.16688	4.58582	3.3076	2.17895	0.922196
AAEL001134	MMSA_AEDAE	259.782	189.52	83.5311	64.8383	82.1875	72.4252	52.522	28.9116	52.6067	44.1575	52.2768	61.7069	25.3682	29.366
AAEL001135		8.68444	8.12373	19.9986	10.9279	19.5298	14.8619	0.628798	0.858558	0.824265	2.71099	2.20446	0.840123	2.69973	3.53475
AAEL001136		106.714	82.4154	97.7639	97.9652	91.2422	76.4583	5.3471	4.74434	9.28847	8.62196	15.1398	5.49662	0	7.29261
AAEL001137		0.124077	0.0282232	0.0761073	0.0349754	0.0800348	0.0783386	0	0	0	0.0405287	0.0896344	0	0.834262	0
AAEL001138		0.20156	1.27691	1.96226	4.40893	1.03956	2.40134	0	0.590902	0.253177	0	0	0	0	0
AAEL001139		0.993159	0.292295	1.64859	0.908016	1.90071	0.828676	0.0211656	0	0	0.0416407	0	0.0376909	0	0.0982575
AAEL001140		0.37344	0.395245	0.461892	0.363928	0.46276	0.64852	0.089208	0	0	0	0	0	0	0
AAEL001141		40.1825	31.5947	55.0598	52.1661	55.5651	47.2488	5.32435	9.45441	20.3753	22.0103	18.3923	16.3719	13.2158	13.3417
AAEL001142		15.9309	19.0729	27.3445	28.3778	27.5091	28.1357	0.88957	1.32488	1.38321	2.4393	2.16596	1.11068	1.37344	5.42449
AAEL001143		4.2821	4.41846	3.27608	7.25766	3.31946	4.00845	0.363004	0.707125	0.580363	0.184297	0.178031	0.30373	1.28844	4.73603
AAEL001144		8.9617	10.303	12.8836	14.5604	13.1892	12.5034	5.40103	6.33669	4.93529	5.99146	5.07252	4.41164	2.40231	4.99848
AAEL001145		9.61518	11.0345	15.2876	19.5509	15.0571	16.8141	3.45818	4.53753	10.8065	9.53403	12.7375	6.18313	8.3309	4.79302
AAEL001146		1.43264	1.26361	1.95134	3.22803	2.15111	2.78675	10.4439	8.66028	10.9829	7.88973	5.71608	8.85731	5.93696	13.5233
AAEL001147		48.1364	34.2354	54.304	38.5667	55.4496	37.4791	0.961875	2.61602	5.03827	5.86682	6.74764	3.86613	4.04026	2.66287
AAEL001148		1.04947	0.66774	1.09763	1.10253	1.16499	0.838937	0	0.12699	0	0	0.0434423	0	0	0
AAEL001149		0.929471	0.63577	1.99324	0.90441	1.67436	0.845735	0.303485	0.417288	0.980076	0.935871	1.15823	0.154292	1.39986	1.93655
AAEL001150		11.2484	11.5213	18.302	19.8919	20.5057	19.796	1.5211	3.92036	8.17439	8.88017	11.774	4.41663	2.51018	0
AAEL001151		15.6706	20.5755	23.895	18.4736	22.9987	20.6091	12.0469	10.0984	21.1548	24.4968	21.3322	19.9969	97.0922	174.576
AAEL001152		18.3422	16.6841	23.6084	39.5731	25.9781	35.9147	22.3578	19.5281	20.2837	20.1955	18.5668	23.3918	9.58285	16.7059
AAEL001153		0	0	0.0470838	0	0.0247737	0	0	0	0	0.115261	0	0.0498661	0	0
AAEL001154		28.7654	25.4924	29.0284	26.7079	30.7721	33.8365	15.8038	10.068	14.3206	16.2102	19.9601	23.6143	13.9277	10.3013
AAEL001155		6.09442	8.09063	10.2815	7.93214	10.0329	8.74757	1.32563	1.86434	1.80345	2.15179	1.28896	1.3616	2.91549	6.17918
AAEL001156		2.30621	5.37826	4.69539	3.51104	4.67183	5.84279	0	0	0.0835675	0.0876684	0	0.142431	0	0
AAEL001157		12.0276	11.5371	15.4618	17.1595	15.7645	16.6615	3.07743	2.13794	3.74311	3.09228	4.06327	2.728	0.99523	4.41201
AAEL001158		133.124	127.357	120.748	109.55	125.353	134.227	19.9051	14.7457	6.82476	5.22809	3.61094	6.22837	10.0731	34.2409
AAEL001159		15.4228	22.1153	24.3707	23.5107	23.3704	18.4677	25.5125	35.6566	40.5999	36.2805	27.4947	22.5333	10.667	26.4869
AAEL001160		8.0927	9.4894	13.6404	14.1541	13.6013	13.7451	1.13789	1.12457	1.57029	1.56502	1.57754	1.48787	0.772337	1.47629
AAEL001161		0.0914075	0.028693	0.063815	0.0527033	0.0840386	0.0481735	0.0475743	0	0.145908	0.0368813	0	0	1.57282	0.577044
AAEL001162		5.3917	9.18099	9.51778	13.056	9.00242	17.3802	0.639283	0.54088	0.578986	1.36809	1.10448	1.44382	0	1.50941
AAEL001163		7.63603	5.65332	7.62982	5.9021	6.84423	6.37127	0.766419	0.728293	0.934958	1.41438	0.328244	0.495855	0.799276	1.92247
AAEL001164		115.491	106.405	100.638	107.088	91.7873	101.397	96.5051	64.3323	83.504	82.7164	65.3849	77.4826	53.8215	39.313
AAEL001165		31.5058	28.0396	47.4783	46.9353	48.9264	48.3513	0.7892	3.43814	3.49178	5.60921	7.1506	3.2778	3.24164	3.36491	JAK STAT signaling pathway*
AAEL001166		27.3068	30.7013	38.1902	40.8551	39.5393	40.9521	9.93204	8.52579	10.3237	9.81963	14.2551	13.5331	11.1941	14.8802
AAEL001167		2.36706	3.57491	4.44069	2.89694	3.68111	2.26193	1.47726	1.08899	0.496888	0.633137	0.632104	0.239329	0.615496	1.04002
AAEL001168		0.492466	0.121154	0.445771	0.405584	0.436101	0.34945	0	0	0	0	0.0616181	0	0	0
AAEL001169	BOP1_AEDAE	38.8367	38.8156	52.3187	54.55	52.5351	54.4482	3.75293	6.91333	19.8912	19.5359	13.2042	13.4152	6.13724	11.3824
AAEL001170		10.1861	14.254	17.2879	21.4744	20.7445	20.856	4.03701	3.40125	4.59705	4.02176	3.77974	3.94661	5.45496	6.50467
AAEL001171		31.1123	32.9433	53.297	48.3934	49.8431	47.7444	3.73953	3.37295	21.0513	19.7531	16.0837	14.0162	5.10815	7.40415
AAEL001172		5.09121	5.18713	6.18375	6.93352	5.26562	7.26374	2.60353	1.90531	3.92299	4.00706	2.99474	4.17135	1.39813	6.54258
AAEL001173		11.2341	9.9381	9.35696	10.3478	10.5681	11.1721	6.4505	6.23839	5.75788	5.72674	5.30136	6.526	3.64215	7.73646
AAEL001174		0.0302244	0.0266997	0.116533	0	0.0919759	0.057139	0.0352414	0	0	0.259052	0.0545743	0.0309934	0	0
AAEL001175		18.3732	24.1782	28.3907	30.2945	28.561	34.7667	1.93366	1.86038	2.51922	2.84141	2.46078	2.16604	2.95019	5.99181
AAEL001176		65.6416	52.487	77.6986	78.8991	73.9751	58.5534	52.4027	60.6688	81.8239	80.6975	31.2744	23.6768	7.87994	34.3131
AAEL001177		22.8364	37.4073	33.6135	30.5148	32.4284	35.2603	19.2847	12.4536	26.5687	23.4609	17.3598	18.786	18.569	14.8985
AAEL001178		0.90752	0.861377	0.66019	0.525668	0.532599	0.546732	0	0	0.147321	0	0	0	0	0
AAEL001179		0.762042	0.497553	0.890616	1.55743	1.15714	0.865356	0.0748269	0.377637	0.897153	0.852622	0.485675	0	0	0
AAEL001180		0.338375	0.789223	1.38782	0.938518	1.2805	0.668322	3.01186	3.20749	2.35668	0.989336	3.30742	1.7191	0	0
AAEL001181		0.830676	0.843635	1.95896	1.2017	1.89853	1.1454	0	0.183516	0	0	0.03721	0	0	0
AAEL001182		18.1948	23.6063	29.7658	30.5626	26.5994	29.43	9.60307	9.7146	12.9746	13.3692	11.8944	10.1293	14.1054	18.9029
AAEL001183		23.5137	17.7496	20.5162	29.2948	22.437	24.8941	7.72381	5.78311	8.84843	8.54685	5.64728	6.80385	3.34089	8.29018
AAEL001184		6.15708	4.42392	7.85978	5.60454	6.45444	4.36613	0.148554	0.0828445	0.236981	0.137081	0.254686	0.112776	2.46228	4.41213
AAEL001185		16.0368	21.5198	21.1729	21.8692	22.4552	24.2156	6.35365	5.50601	12.6298	10.8666	7.22831	7.68779	10.0743	9.42393
AAEL001186		6.48683	7.60683	5.97134	6.07584	5.04568	5.72087	12.8143	9.64967	7.26555	7.03716	8.48307	6.8281	3.01881	1.9745
AAEL001187		33.3584	51.6225	65.4323	59.848	65.9611	67.4698	7.42631	6.03261	12.4634	12.0101	10.5402	10.3914	8.22541	7.0957
AAEL001188		36.2202	35.6638	54.24	54.8127	49.1687	62.8626	10.9114	12.4939	11.0964	11.7276	12.2524	8.58936	4.82788	11.4492
AAEL001189		0.107178	0	0.158662	0	0.278826	0	0.133496	0.206332	0	0.06692	0.249698	0	0	0
AAEL001190		21.9944	31.0789	32.9477	33.4921	34.0026	36.4571	23.4827	17.0467	15.0133	15.0622	23.394	18.3241	10.1418	17.9142
AAEL001191		11.8444	14.9972	16.0895	20.0396	16.7043	20.7468	12.6866	20.4037	14.8812	15.3242	10.3347	10.5288	5.06715	14.5616
AAEL001192		3.04323	5.79206	8.7921	8.16776	9.49514	8.44704	2.71768	1.36764	1.90224	2.41163	1.76383	2.20153	0	2.27551
AAEL001193		0.16974	0.243159	1.90794	0.703651	1.43031	0.525052	0	0.0745923	0.287451	0.290465	0	0.259017	0	0
AAEL001194		431.103	79.409	154.057	198.691	145.393	120.055	30.6654	18.3892	23.6219	17.9501	44.6186	16.1127	32.8462	44.1069
AAEL001195		0.301153	0.438117	0.300687	0.343656	0.372773	0.302666	0.109124	0.242873	0.290055	0.565693	0.597478	0	0	0.0901305
AAEL001196		0.404692	0.280533	0.64472	0.139227	0.742068	0.333881	0	0	0	0	0	0	0	0.0797828
AAEL001197		0.492608	1.11031	1.1453	1.28445	1.31896	1.66538	0.696579	0.25181	0.99463	0.547449	0.789055	0.393991	0	0
AAEL001198		24.4668	24.0039	34.788	48.9045	38.2636	36.8293	4.24164	8.40412	10.3686	10.6324	9.41648	8.51823	10.5435	9.6383
AAEL001199		17.795	20.1586	23.4276	19.1898	23.7419	24.1761	2.94158	2.1947	2.96345	3.02434	2.99535	2.40411	0	3.62385
AAEL001200		8.4035	10.8613	13.7351	14.2697	14.3348	13.6727	3.10509	3.94305	4.00433	5.69906	4.62969	3.30233	0	5.26763
AAEL001201		15.1332	13.5216	17.443	12.6233	16.7776	14.4148	6.57596	8.08746	12.6883	11.5702	9.59884	10.9489	11.1006	5.99779
AAEL001202		8.61133	9.58747	10.2191	6.80105	10.0173	10.0321	5.86729	2.6663	4.63726	4.07972	4.53675	6.85674	4.20935	2.94031
AAEL001203		1.62324	1.40916	2.54963	2.20751	2.68493	2.58742	0.0708499	0.161451	0.168882	0.204429	0.346437	0.275221	0	1.61895
AAEL001204		86.3275	90.7986	115.269	115.848	119.96	125.381	63.1886	66.532	51.4818	50.8452	27.5688	27.0003	10.596	27.6347
AAEL001205		25.4852	23.6566	37.0514	33.0287	37.5078	33.6395	18.839	25.0623	20.4456	21.1719	26.5644	14.2707	19.3116	18.5623
AAEL001206		129.976	136.684	150.479	141.963	144.987	136.642	73.8679	70.7543	126.823	131.645	129.725	116.089	89.8736	106.534
AAEL001207	AAEL801229	9.73206	6.87616	10.3436	9.44292	11.55	9.65926	0.721624	0.975298	1.12921	0.66929	0.766869	1.18715	0	2.71646
AAEL001208		3.91109	3.54839	3.99689	2.54318	3.93789	4.56866	0.330773	0.2291	0.645346	0.602777	1.1392	0	0	0
AAEL001209		62.5552	62.4211	62.8026	76.985	59.8753	75.8275	62.0467	57.5694	146.224	144.547	91.8248	168.721	80.6078	103.662
AAEL001210	AAEL801231	101.897	108.88	105.057	84.8478	96.9149	81.6749	83.1207	34.8143	55.7497	56.8069	60.2863	58.9757	37.2987	52.626
AAEL001211		26.893	38.7311	45.1724	52.1684	43.4428	54.743	7.52278	5.7607	8.65248	11.0564	7.87567	7.68532	4.07541	13.766
AAEL001212		50.4138	42.9033	58.7637	73.1639	58.2179	72.3555	16.1277	18.8592	18.4338	20.4585	17.9674	16.5072	10.9531	33.7539
AAEL001213		0	0	0	0	0	0	0	0	0	0	0	0	0	0
AAEL001215	AAEL801230	38.4187	56.7098	76.9805	62.9105	74.8505	71.3702	22.6177	24.7573	45.1869	45.3532	34.6598	35.4114	14.5895	16.1459
AAEL001216		208.959	270.298	358.34	304.103	345.678	361.041	38.4492	33.0629	84.5538	79.1968	78.431	56.2284	54.2815	62.1188
AAEL001217		0.938321	0.313869	1.19748	0.833869	1.2627	1.42917	0	0	0.0663481	0	0	0.0319397	0.633723	0.735045
AAEL001218		83.1361	86.0022	91.985	82.9215	81.9984	87.7166	24.3042	31.3274	69.1414	78.3017	67.0578	48.3924	39.8869	61.3132
AAEL001219		0.198229	0.104238	0.528909	0.278903	0.622212	0.100929	0	0	0.0371706	0	0.0276715	0	0	0
AAEL001220	MYO7A_AEDAE	2.54844	2.15685	3.27387	2.85122	2.919	2.10576	3.03785	6.69478	8.35379	9.82241	6.02218	3.31944	3.68652	4.14609
AAEL001221	GPROR69	0	0.0992809	0.025801	0.172001	0.135688	0	0	0	0	0	0	0	0	0
AAEL001222		0.381827	0.0808101	0.781291	0.347072	0.543431	0.749978	0	0	0	0	0	0	0	0
AAEL001223		13.2614	15.2645	18.8456	18.4287	17.2342	16.6501	0.591425	2.03355	2.93417	3.64802	5.26007	1.26559	1.46142	3.88892
AAEL001224	GPROR70	0.276133	0	0.105364	0.0641747	0	0.0269563	0	0	0	0	0	0	0	0
AAEL001225		3.34636	3.41803	3.63077	3.65802	4.09041	3.44147	0.106954	0.0274167	0.225957	0.199621	0.0936635	0.0154572	0.78538	2.02758
AAEL001226		0.412155	0.163495	0.235927	0.175967	0.240446	0.146127	0.0293877	0.0130709	0.0598926	0	0.0418448	0	0	0
AAEL001227		0.0480093	0.0364636	0.213511	0.0538319	0.0830935	0.122245	0	0	0	0	0	0	0.884491	0.846393
AAEL001228		0.407647	0.334231	0.870838	0.699749	0.83464	0.49552	0	0	0	0	0	0.0350602	0.799441	0.500431
AAEL001229		0.0255769	0.0240159	0.0257135	0.0241204	0.10993	0.0461751	0	0	0	0	0	0	0	6.51425
AAEL001230		0.363591	0.193956	0.652368	0.350023	0.744431	0.206435	0	0	0	0	0.0160452	0	0.39971	0
AAEL001231		0.208851	0.221119	0.692543	0.239575	0.516818	0.284536	0	0	0	0	0	0.0256129	0	0
AAEL001232		31.0048	25.4523	11.2572	8.63667	11.7802	6.92744	3.94574	2.11886	2.24515	1.56617	4.73658	2.45203	21.9301	30.5961
AAEL001233	CLP1_AEDAE	6.45716	10.8178	12.0675	9.66903	11.9209	10.477	7.50449	4.96222	5.35371	6.24028	9.19968	8.82935	6.5678	8.68892
AAEL001234		0	0.0127335	0	0	0	0	0	0	0	0	0	0	0	0
AAEL001235		12.092	13.3138	10.8259	9.677	10.6608	10.4385	13.8263	13.432	6.88509	9.1466	9.67747	14.4625	19.1825	13.6186
AAEL001236		10.7292	13.7954	16.6716	15.0807	17.1149	17.0391	9.49367	10.7087	9.87127	10.1364	10.1761	8.31349	6.92829	5.18664
AAEL001237		0	0	0	0.0165172	0	0.0172804	0	0	0	0	0	0	0	0
AAEL001238		16.9682	19.5712	26.3255	21.5127	25.3081	21.7043	0.991717	2.14979	6.96211	8.68294	5.46075	4.57647	1.66073	3.07241
AAEL001239		37.1646	41.141	46.9062	44.1753	44.0635	48.0024	0.817171	1.70593	1.0501	0.234339	0.512533	0.79851	0	3.85668
AAEL001240	GPRNNB1	0.0540961	0.138547	0.11023	0.164409	0.195241	0.121069	0	0	0	0	0	0	0	0
AAEL001241		4.63353	4.98407	3.18936	2.37436	2.73902	2.61223	0.420637	0.0411499	0.674549	0.428337	0.819411	0.977485	2.89225	4.82586
AAEL001242		12.9072	9.19961	15.3491	14.1484	14.9989	15.8071	0.348825	1.68867	3.80154	5.65223	4.45774	2.42795	1.24381	0.811329
AAEL001243		0.0276483	0.0769136	0.382921	0.292975	0.265616	0.283492	4.62299	4.97487	8.45945	6.02066	8.13573	5.23735	4.77845	1.4477
AAEL001244		18.5549	15.2699	26.1416	20.2208	25.1436	21.7341	6.5781	8.08703	12.8887	11.9021	15.5839	8.89657	5.59446	5.54016
AAEL001245		29.3971	23.148	31.3564	39.6645	34.6213	32.6628	0.936317	0.555942	2.6398	3.95623	2.85515	1.48747	1.77583	2.67631
AAEL001246		29.4395	33.8171	48.6943	81.6072	45.4948	84.5073	1.63595	1.0205	1.53394	2.06375	2.22227	2.17093	1.32302	9.89663
AAEL001247		49.8512	63.8273	95.0724	90.5865	95.0775	102.267	60.8876	50.4635	95.3891	104.778	77.0867	87.1978	47.897	57.4584
AAEL001248		0.235515	0.148556	0.46414	0.0537493	0.367833	0.0758638	0	0.198126	0.0632367	0.572944	0.051037	0	0	0
AAEL001249		9.66065	16.1581	16.0687	16.828	16.4746	20.3124	1.42961	0.905809	3.95871	4.32017	2.40619	3.417	1.2004	0
AAEL001250		25.6242	35.6035	40.1296	39.4201	38.127	41.7017	12.4376	11.3583	24.3758	28.4916	19.5078	19.2384	5.10227	21.57
AAEL001251		14.7206	18.991	21.0217	20.1033	18.256	21.8535	10.1681	6.36187	8.4664	8.39455	10.3027	8.23581	5.39402	8.00777
AAEL001252		15.7943	16.746	24.0832	29.1493	24.7944	25.2939	2.74135	3.52228	5.66926	6.93385	7.54787	5.08635	4.66976	2.75658
AAEL001253		7.94976	8.74535	15.111	15.2495	14.7507	16.1737	0.376776	1.64249	3.2541	3.39961	1.94038	1.13386	1.73153	0.0619509
AAEL001254		42.5682	38.5974	69.1128	62.2094	68.2565	55.2487	3.93399	7.96551	11.364	10.6	14.1787	7.84935	8.51003	14.7957
AAEL001255		15.5541	12.3507	19.0185	17.0151	20.7477	16.5585	8.75082	6.17206	10.7218	10.2247	12.0561	11.8844	10.4677	8.05751
AAEL001256		0	0	0.0452985	0.0219747	0.0237844	0	0	0.0798269	0.0517223	0.104943	0	0	0	0
AAEL001257		23.6882	27.0128	26.6072	24.9344	27.6981	21.3691	3.20615	2.92532	3.1062	1.44405	1.79674	0.565848	1.99716	1.01491
AAEL001258		0.017614	0	0	0.0169257	0	0	0	0	0	0	0	0	0	0
AAEL001259		6.70291	5.67653	12.9357	7.6762	11.4492	6.17734	0.618021	1.3895	2.30016	2.25864	3.15629	1.59148	0	7.38622
AAEL001260	MED20_AEDAE	12.0206	17.0119	19.4278	19.7083	18.947	23.7512	2.67589	2.65774	4.04167	4.186	3.78653	3.81387	1.97247	4.95707
AAEL001261		33.1988	44.082	61.247	62.2325	50.1425	54.607	2.07654	0.569143	2.7156	1.82767	3.18458	2.12672	9.52331	26.4214
AAEL001262		0.975474	1.47232	0.672329	1.1686	0.723005	0.733648	0.113754	0	0.195169	0.0494208	0.0840874	0.164834	0	1.40132
AAEL001263		0	0	0	0	0	0	0	0	0	0	0	0	0	0
AAEL001264		48.758	63.6252	101.57	80.2745	90.043	103.278	49.6915	44.6026	44.9454	41.7594	60.5618	52.1588	27.3902	11.3956
AAEL001265		0.0320378	0.0410497	0.0592814	0.0910266	0.0313741	0	0	0.0541959	0	0.0357185	0	0	0	0
AAEL001266		18.0358	19.8836	20.3723	23.5654	18.3021	20.9581	10.8857	6.77611	8.67437	9.19854	11.6065	7.13077	8.05075	16.2161
AAEL001267		6.04435	4.91265	9.59613	6.28833	10.7988	5.11067	0.638031	0.569195	1.02883	1.77944	3.17256	1.64576	5.84488	0.918054
AAEL001268		0.317533	0.532695	0.737633	0.742707	0.403838	1.03427	1.19644	1.1483	1.19493	1.71704	1.45618	0.922249	0.165967	2.18405
AAEL001269		8.42267	6.12085	10.7799	6.89129	9.60507	6.54775	0.454491	0.778415	2.12567	1.34791	1.45273	0.791271	6.8009	11.6996
AAEL001270		14.3287	14.6639	17.7707	20.6013	18.964	21.7803	5.52598	6.06789	11.8032	10.1363	7.46585	7.75554	3.76434	7.21833
AAEL001271		52.2095	35.7408	86.5616	49.8162	71.7885	105.782	0.717212	0.577352	0.822069	0.837049	1.00637	0.764678	56.2256	38.7871
AAEL001272		0.642578	0.13039	0.550601	0.280109	0.24868	0.0638472	0	0	0	0	0.0447571	0	0	0
AAEL001273		35.5711	32.1635	49.5981	45.1252	51.6171	41.9119	7.7615	13.8665	23.7988	25.3756	23.2637	17.7364	14.5589	8.71689
AAEL001274		25.9941	37.4917	64.0173	128.317	64.3268	94.6121	0.211543	0	0.182738	0.558851	0.793214	0	0	1.49913
AAEL001275		50.8905	40.081	48.5024	53.2015	52.014	49.2368	59.5269	73.626	71.8895	60.4932	52.4774	50.9299	33.8482	26.8319
AAEL001276		0.220301	0.116896	0.620158	0.24139	0.524118	0.243934	0.00991213	0.00820464	0.0721806	0.0743748	0.0821909	0.00943933	0	0.073341
AAEL001277		29.5097	38.6473	59.7909	45.0698	52.881	49.9101	9.32475	12.0161	29.6455	27.1464	21.8848	13.8691	20.0541	35.2237
AAEL001278		0.0680542	0.0303035	0.0160866	0.0980463	0.0174167	0.0459541	0	0.177182	0	0.0391433	0	0	0	0
AAEL001279		114.333	102.577	137.729	98.7268	140.622	105.248	24.5042	29.8973	54.9555	63.1258	68.4456	64.4385	36.2821	35.755
AAEL001280		9.85863	14.5062	11.1731	16.306	12.8867	14.3003	2.7538	4.54168	6.45625	6.77245	4.01142	5.73621	4.99871	4.57706
AAEL001281		45.7123	52.0767	62.8965	43.5278	50.1968	30.5058	0.491702	0.13691	0.688441	0	0.250739	0.406476	3.83044	6.49581
AAEL001282		11.611	17.698	19.195	18.8645	20.6397	21.1074	2.65257	3.38631	4.22217	5.07544	3.5305	2.76503	0	7.77947
AAEL001283		13.8369	10.6585	14.1695	12.9567	14.7247	10.9915	0.409344	0.458188	1.27719	0.723036	1.47215	0.531469	3.60245	7.05776
AAEL001284		3.33804	2.70832	6.40936	3.82462	5.59269	4.80724	0	0	0.337618	0.691443	0.523917	0.560314	0	0
AAEL001285		0.392489	0.0724164	0.393535	0.290253	0.411028	0.0383751	0	0	0	0	0	0	0	0
AAEL001286		0	0	0	0	0	0	0	0	0	0	0	0	0	0
AAEL001287		39.5948	26.9237	51.0395	71.1933	45.6247	51.6306	3.53265	0	3.26914	1.41995	3.3552	3.8233	2.36572	11.8436
AAEL001288		0.127903	0.386227	0.479105	0.467863	0.379587	0.851713	1.05955	0.890477	1.71849	4.13453	2.8859	2.29779	0	1.82546
AAEL001289		23.522	10.4708	24.636	39.1486	25.8944	25.1888	0.706785	0.360855	1.07674	1.85517	1.33324	1.69699	2.02127	18.8444
AAEL001290		0.760933	0.911051	0.659182	0.551205	0.4718	0.862146	0	0	0	0	0	0	0	0
AAEL001291		1.31074	2.80809	3.64463	2.11273	3.29576	2.73317	0	0	0	0	0	0	0	0
AAEL001292	CYP9M7	0.0195068	0.0313298	0.0503144	0	0.0351935	0	0	0	0	0	0	0	0	0
AAEL001293		56.3951	74.1825	9.91739	12.271	9.54193	9.93711	82.8896	64.7061	10.2609	7.80079	4.89359	7.76706	0	4.20807
AAEL001294		9.70705	10.2557	14.518	11.0501	13.3281	22.5051	0.461012	0	0.323858	0.124762	0.209353	0.356466	0	3.35563
AAEL001295		6.5597	8.81375	10.1871	11.2863	10.3375	7.99406	5.30804	4.83134	11.2558	10.4532	5.60749	4.73399	1.4468	3.34729
AAEL001296		26.5563	20.3922	28.1909	24.2403	27.1812	23.9953	24.0278	29.1974	37.6587	43.6076	47.7589	33.1732	16.9388	7.47379
AAEL001297		2.59128	3.14075	1.83064	1.07074	2.37989	1.83936	6.4539	3.87483	2.47136	3.55481	3.37527	4.62318	2.5682	7.15578
AAEL001298		0.0861163	0.102943	0.173177	0.249411	0.0278207	0.0685828	0.0380967	0.107929	0.104367	0.290508	0.0266905	0.0313284	0	0
AAEL001299		0.831111	0.446386	1.09335	0.773052	1.01166	0.850165	0.0298585	0.0383964	0.269091	0.230991	0.103821	0.203628	0.585417	0.458229
AAEL001300		11.1831	15.4222	18.9647	17.638	17.982	22.0225	5.2601	4.72474	7.08098	7.18043	5.20853	7.38802	5.60673	5.06131
AAEL001301		0.190363	0.558134	0	0.0503861	0	0.0233804	283.074	126.961	12.7576	10.3799	11.4699	12.0012	2.786	0
AAEL001302		11.4421	9.35722	22.4842	32.936	23.4452	28.0383	1.74206	1.74389	3.031	3.5775	3.36949	0	0	0
AAEL001303	GPROR49	0.0951131	0.0373738	0.0405635	0.0409382	0.0859082	0	0	0	0	0	0	0	0	0
AAEL001304		16.2873	14.4775	26.0601	27.6617	24.5725	29.1185	0.929894	1.83224	2.58144	2.94188	2.81286	1.96984	0.462378	5.4157
AAEL001305		2.83719	2.08464	3.6874	4.7813	2.58809	3.38789	0	0	0	0.0570187	0	0.102637	5.25719	0.894158
AAEL001306		82.6506	74.7286	88.8595	137.626	85.436	87.1652	1.72482	0.0677073	0.511369	0.308083	0.300051	0.38465	3.3437	10.6155
AAEL001307		97.1965	159.505	0.970002	0.635097	0.699858	2.19209	34.8277	26.4299	17.3847	16.5054	16.6103	16.1254	3.65181	0
AAEL001308		40.9265	53.3329	25.8623	19.5117	25.2218	20.519	0.594827	0.37018	0.745705	0.656907	1.1462	0.390265	3.48428	2.98062
AAEL001309		0.105892	0.286627	0.305646	0.349074	0.211094	0.0949215	0	0	0	0	0	0	0	0
AAEL001310		0.182643	0.0231062	0.0249566	0.105178	0	0.189	0	0	0	0	0	0	0	0
AAEL001311		1.62214	1.94017	2.02246	2.70147	3.02225	1.15297	0	0	0	0	0	0	0	0
AAEL001312	CYP9M6	10.0958	11.3279	17.305	17.0796	16.7399	16.1051	9.01059	9.22421	30.7773	23.0176	31.6085	28.8179	8.63287	5.22959
AAEL001313		13.7385	10.2765	17.6791	12.9897	16.5085	14.5451	0.630667	2.73646	1.62552	3.12996	3.49783	2.23633	2.23188	1.56394
AAEL001314		21.7928	28.2861	32.2967	26.0005	28.7455	34.5804	22.4107	12.249	15.949	17.8407	13.9495	16.8012	12.5666	21.4427
AAEL001315		20.2086	27.2829	36.025	38.5333	35.9987	40.8779	1.84543	1.418	3.87226	4.13702	2.18965	2.75188	1.9306	3.80999
AAEL001316		6.28012	6.32554	4.9129	4.09676	4.99825	4.95484	0	0	0.0531379	0	0.0825103	0.139517	2.78796	1.78494
AAEL001317		21.3229	24.1847	30.9662	28.6021	29.6682	29.9792	4.995	4.63395	5.98457	6.60799	6.58797	5.58003	4.71218	6.20628
AAEL001318		0.191656	0.332195	0.18876	0.0671942	0.0161637	0.0457878	0.228419	0	0.118034	0	0.058472	0	0	0
AAEL001319		4.93704	1.58543	1.41047	1.05012	1.5861	0.673952	0	0	0	0	0.0497176	0	0	0
AAEL001320	CYP9M4	0.64549	0.496785	0.905272	0.755796	0.837078	1.05015	0.647224	0.44441	2.0701	2.22591	1.84465	1.0548	0	1.78558
AAEL001321		53.0885	53.6055	76.3344	69.1706	74.6617	76.0635	3.52562	3.53653	7.19156	6.6976	6.71531	6.4235	1.9919	7.30523
AAEL001322		26.6414	24.8343	38.5368	40.3971	38.7144	36.1818	1.47282	2.55422	5.77833	6.28823	5.18075	3.91731	2.20368	3.41715
AAEL001323		27.289	29.982	35.2059	43.1139	36.3207	41.9152	0.669317	0	0.0438329	0.0893154	0.336126	0	0	1.74287
AAEL001324		22.66	19.4094	24.3927	25.0534	24.9829	24.6085	0.746611	1.16598	1.62648	2.09873	2.05151	2.03829	1.42295	3.66105
AAEL001325		24.1548	26.6085	25.1038	27.8476	28.2608	30.1057	0.0731927	0.385204	0.696193	0.215019	0.0524157	0.545636	13.6397	21.384
AAEL001326		7.95673	6.14345	6.03907	6.0407	8.12645	6.41977	1.13722	0.600482	0.539994	0.639699	0.909555	1.74034	1.15756	3.14631
AAEL001327		3.92266	5.42824	6.5064	3.01981	6.35045	6.91198	0.0470017	0	0.0206884	0	0.033727	0.058854	0	0
AAEL001328		11.1097	7.21259	9.42439	7.74601	9.43485	7.51257	0.203857	0.0472189	0.179736	0	0.102362	0.115918	1.15952	1.07262
AAEL001329		28.8027	34.2641	40.4889	38.949	41.4373	41.7283	24.7417	13.191	17.3841	21.8174	19.9406	22.7925	14.0258	21.7275
AAEL001330		0	0.0474725	0	0.0534852	0	0	0	0	0	0	0	0	0	0
AAEL001331		42.908	39.0009	18.2593	19.9315	17.6314	22.4318	39.7482	28.7039	23.1463	23.2993	36.7551	30.1045	28.4615	74.9782
AAEL001332		15.5252	13.9535	20.3935	18.5983	20.9116	16.8828	2.7849	2.60905	4.97064	4.51728	4.04826	3.61782	3.17821	4.55707
AAEL001333		0.118205	0.0407073	0.090079	0.111147	0.214231	0.188532	0	0.0323944	0.0404948	0	0	0	0	0
AAEL001334		13.1133	14.9837	20.5292	19.6719	17.4409	21.4651	16.4033	9.80235	8.49984	7.31618	11.0721	11.4354	4.6467	13.0002
AAEL001335		0	0.0278527	0	0.184127	0.0946894	0.109445	0	0	0	0	0	0	3.65116	2.3214
AAEL001336		35.5541	34.3804	49.521	44.5812	48.5434	49.1541	50.6548	33.9657	31.6722	30.7777	54.5288	51.5958	29.6056	28.5579
AAEL001337		3.48779	2.45373	4.21134	3.03666	4.56608	2.37546	2.77202	6.08875	7.54635	11.0361	11.5306	6.96933	6.88837	3.11047
AAEL001338		1.7752	1.27265	2.05538	2.57521	2.09493	1.58636	4.69327	3.39049	16.3819	19.3839	17.2669	9.08123	7.52349	0.366364
AAEL001339		45.0257	41.7678	53.9594	63.0646	53.2896	60.6307	8.62257	8.43077	17.5702	17.6319	14.9284	18.7855	13.1229	15.715
AAEL001340		0.147949	0.0223204	0.180699	0.173959	0.111459	0.147002	0.0373764	0	0.177378	0.724917	0.386239	0.12819	0	0
AAEL001341		24.0468	21.4669	27.6774	19.3687	28.4827	18.832	18.137	5.6521	26.4531	20.9	25.9731	8.98397	26.6559	19.6887
AAEL001342	GPROR59	0	0.0398125	0.0424412	0.0460758	0.0455515	0.0407747	0	0	0	0.109716	0	0	0	0
AAEL001343		13.1224	16.2177	14.2344	7.71384	11.8784	11.1351	0.308485	0	0.0293089	0.0296638	0.105921	0.0588048	2.50739	3.47881
AAEL001344		0.644033	0.226757	0.300389	0.210229	0.267772	0.148996	0	0.151492	0.251033	0.256254	0.254488	0	0	0
AAEL001345		0.320148	0.676275	0.39909	0.207541	0.568042	0.425124	0	0	0.0537672	0	0.12526	0	0	0
AAEL001346		0.403037	0.749276	1.21763	1.05204	0.690974	1.08055	0	0	0	0	0	0	0	0
AAEL001347		0.384801	0.324777	0.337841	0.488032	0.578737	0.0966568	0	0	0	0	0	0	0	0
AAEL001348		4.68358	5.22069	6.82005	3.29751	5.94992	7.11503	0.038796	0	0.0170028	0	0.0276841	0.0485037	0	0
AAEL001349		1.30218	0.931527	1.55529	1.14863	1.66465	0.886853	0.05208	0.120545	0.153945	0.105336	0.34844	0.13642	0	0
AAEL001350		20.9191	25.3538	35.1173	35.6733	32.7611	39.2728	5.65443	4.98113	5.24024	6.36309	5.83208	7.23973	4.97333	10.0526
AAEL001351		17.9353	18.4527	24.0158	22.0914	20.9794	22.2181	0.247489	0	0.590337	0.781945	0.857081	0.489373	5.21038	15.7549
AAEL001352		166.945	110.195	168.368	145.602	164.744	152.766	14.9782	16.7527	36.2308	33.8037	44.7746	41.7464	28.3364	31.5933
AAEL001353		7.72998	5.63514	9.07461	6.29247	8.46549	6.14068	10.0019	9.47794	12.9012	12.9568	16.7056	13.3095	12.5699	19.8442
AAEL001354		32.8964	46.5119	42.5094	52.9435	45.1437	42.535	40.9108	27.0575	35.2388	34.8996	26.8953	28.4058	10.1844	36.7803
AAEL001355		15.0589	13.6952	12.8948	12.9578	12.3902	13.7771	1.5125	1.0987	0.587905	0.328004	0.969956	1.26841	10.7031	61.1915
AAEL001356		45.224	65.5626	72.9113	64.9781	76.4173	68.6509	26.4462	22.9027	39.6488	39.4262	28.5981	26.2443	21.7659	29.5993
AAEL001357		35.0802	31.0127	45.4193	52.1677	42.0729	49.2252	0.382407	0.838723	1.20385	2.23909	1.52979	0.995352	0	4.85935
AAEL001358		12.0569	14.2677	16.7985	39.4591	18.4708	29.9117	0.594152	0.70033	1.8244	1.47515	1.01039	0.967858	0	9.34276
AAEL001359		14.2634	11.4726	15.1833	22.872	18.2011	20.1192	0.953618	0.783826	1.62917	0.906963	1.04274	2.74781	0.431828	3.59998
AAEL001360		74.8643	64.0888	84.0746	83.774	88.2553	81.172	28.5782	26.8722	37.879	35.6162	44.8995	44.3299	24.7522	9.8253
AAEL001361		27.5157	21.8665	44.3169	47.3184	45.8761	41.057	2.51625	4.21195	8.35596	7.03198	7.11806	5.38863	3.96467	5.22341
AAEL001362		71.8212	48.0522	103.063	125.402	97.0466	117.498	0.306577	0.42812	8.42894	14.4563	7.89556	3.4188	0	14.8063
AAEL001363		20.0109	36.6118	38.3548	43.6462	31.2934	39.4456	10.0721	10.2487	11.6688	8.05951	7.30827	10.5143	3.51242	9.44458
AAEL001364		0.204016	0.070371	0.0983169	0.0951072	0.0788637	0.0488175	0.0680961	0	0	0	0	0	0	0
AAEL001365		0.356728	0.336969	0.58929	0.738925	0.503758	1.149	0.172527	0	0	0	0	0	0	0
AAEL001366		10.7852	15.4157	14.2202	14.2513	14.7043	17.7413	2.10073	1.3599	2.82214	2.06809	1.88257	1.63986	1.69681	1.84713
AAEL001367		3.36071	2.91729	6.49245	5.34733	5.49371	3.12827	0.255202	0.43974	0.64214	1.28194	0.587818	0.54523	0	1.90564
AAEL001368		1.28968	0.627254	1.87021	1.23259	2.01768	1.24445	0.0792454	0.14231	0.217469	0.400223	0.231778	0.27783	0	1.22627
AAEL001369		2.05109	5.85656	4.77196	3.16397	4.48408	5.93622	1.1216	0.579202	1.24949	0.879723	0.71366	1.68283	0	6.54527
AAEL001370		3.49681	2.99239	5.54347	4.90428	5.64181	5.6959	0.0936519	0.137189	0.402403	0.440903	0.211878	0.401534	0.565298	1.17372
AAEL001371		18.8698	21.7312	27.3939	30.6866	26.6902	32.5922	6.26528	4.18323	5.56456	5.16705	4.66573	5.64809	1.17559	5.17762
AAEL001372		64.1678	66.633	98.1487	103.931	95.9675	99.4111	6.59464	7.82374	10.5506	12.2052	10.0864	9.52822	5.33033	11.7989
AAEL001373		0.247409	0.19598	0.310337	0.424746	0.185138	0.384686	0.337534	0.0676003	0.727867	0.393028	0.395251	0.368479	1.34157	0
AAEL001374		0.574954	0.647339	1.20279	1.56657	1.22894	1.09422	0	0	0.0655855	0	0.0253016	0	0	1.52569
AAEL001375		133.326	69.733	135.761	86.0085	136.408	82.0468	60.628	74.3976	238.963	296.399	304.146	247.39	143.965	48.4754
AAEL001376		27.8529	27.5848	45.6571	19.9745	40.6058	25.9261	3.17035	6.82719	5.07113	15.7921	14.1066	5.60411	8.83225	0.814106
AAEL001377		17.8647	15.5517	26.3472	23.2897	20.0437	20.9793	10.1286	11.5504	13.8925	17.4766	13.2359	2.38034	0	0
AAEL001378		46.0239	44.5951	50.5482	52.3557	50.865	51.9189	2.95717	2.74839	8.18929	5.86647	6.12559	4.1427	5.55786	10.4286
AAEL001379		42.864	39.9233	55.044	68.9499	58.9171	66.4608	6.00768	11.5048	15.2984	14.9598	12.0723	8.78288	11.6592	10.9716
AAEL001380		0.111096	0.0378914	0.244679	0.181622	0.241932	0.0898843	0	0	0.0888821	0	0	0	0	0
AAEL001381		22.9996	25.1124	25.6223	19.6825	25.2062	21.1124	3.22577	5.06889	5.21728	5.02287	6.31245	5.77897	8.66728	7.99552
AAEL001382		25.4004	33.6184	41.1595	38.864	45.0511	48.8445	6.90443	3.53832	7.81393	6.73715	7.20682	11.9112	7.37909	5.23094
AAEL001383		7.07449	7.92397	13.2788	12.4828	13.15	10.6479	1.60077	4.31292	4.04617	4.16287	4.22917	1.74983	1.00051	5.86209
AAEL001384		17.4732	12.4305	26.2948	21.2163	25.2883	20.2554	0.128418	0.891385	1.12325	2.1626	2.27075	0.60483	1.06675	0.766908
AAEL001385		24.1378	28.9336	38.67	41.5925	36.574	43.4127	20.8735	18.3676	21.2527	19.8324	30.0308	23.6528	22.3614	17.1833
AAEL001386		4.60653	3.73788	10.0123	7.14862	12.4166	9.25257	0.133592	0.436648	1.01435	2.16082	0.65289	0.815098	0	0
AAEL001387		14.5274	18.5268	26.172	24.3108	28.2923	24.5084	1.37903	1.67694	1.83662	2.20404	2.02148	1.20302	0.567455	1.45158
AAEL001388		30.4899	37.07	36.254	55.612	34.7009	44.7582	33.4419	30.3847	25.5184	23.6747	16.5098	17.4908	5.98788	14.8795
AAEL001389		47.3722	45.1588	59.2289	37.49	61.0834	42.9498	13.4036	16.4163	18.8978	17.6179	26.1926	17.1842	15.7114	11.1788
AAEL001390		164.411	162.479	101.531	131.132	89.355	72.2211	0.600075	0.132615	0	0	0.154433	0.0842746	60.098	36.8477
AAEL001391		1.17529	1.00184	0.63155	0.794495	0.536584	0.486805	0.368417	0	0	0	0	0	0	0
AAEL001392		280.612	57.9871	91.0929	2.95225	157.325	96.8244	0.173736	1.5536	0.135013	0	0.680178	1.91984	15.1186	18.2365
AAEL001393		90.0441	87.4181	145.163	125.887	141.617	134.99	9.48552	26.0858	26.9409	37.6084	31.8906	16.1646	13.7351	14.2258
AAEL001394		11.1117	7.73974	20.5795	13.3024	17.426	17.0792	2.41867	3.84056	8.46682	7.27191	8.15173	5.42934	34.2554	44.2981
AAEL001395		15.0012	21.2119	27.3269	25.6689	26.8602	27.8913	3.09927	2.16784	3.89081	3.61548	3.3642	3.08313	4.08417	4.42243
AAEL001396		3.96272	3.58476	3.63416	2.85527	3.20185	3.12639	4.93717	7.87189	5.2114	3.8101	3.79753	1.6873	4.28165	0.31526
AAEL001397		15.2182	14.9889	25.9079	20.9089	26.0334	22.9532	5.03455	5.43278	8.73696	10.2526	11.0532	9.32042	6.14905	7.15383
AAEL001398		59.201	48.0837	77.6488	62.3212	79.9509	61.5255	3.26879	4.31282	6.09804	5.16641	7.94756	4.78761	5.23177	11.3252
AAEL001399		33.5195	30.4314	34.282	46.4548	33.9145	36.7364	0.962405	0.405115	0.158038	0.333109	0.552918	0.206658	0.701378	1.62339
AAEL001400		17.2089	15.2643	18.8554	20.1352	18.1806	20.0652	4.83115	3.72138	10.3942	8.63303	8.34679	10.4201	3.83378	11.4068
AAEL001401		232.067	248.285	78.7671	85.0794	77.0068	56.1057	2.48365	0.491324	0.711564	0.522623	0.158592	0.447849	9.62603	28.8521
AAEL001402		140.138	181.041	83.7828	72.4554	78.3011	59.9206	1.47777	0.262314	0.636739	0.440102	0.409392	0	6.9301	18.2037
AAEL001403		6.19978	5.87478	4.48362	6.04633	4.50792	6.32124	1.39909	0.663107	0.775213	0.904196	2.04041	1.34748	0	15.223
AAEL001404		1.03713	0.724749	1.22782	0.929766	0.827139	1.04513	0	0	0	0	0.0244216	0	0	0
AAEL001405		14.7636	24.5356	30.8749	23.2651	27.7644	31.9884	8.71692	5.20271	7.06701	7.55428	6.71056	6.3488	6.50135	13.4408
AAEL001406		31.639	30.9766	46.4857	41.6297	45.0516	44.09	2.50336	3.35178	3.70678	3.76993	5.1164	2.83844	1.89028	7.53727
AAEL001407		13.2559	15.1246	16.6282	14.6946	16.2051	19.1588	2.9067	2.09037	2.04152	3.27817	2.62659	2.00976	0.744153	3.05305
AAEL001408		0.190889	0.421425	0.354016	1.13544	0.311	0.694079	0	0	0.335351	0	0	0	0	0
AAEL001409		34.5595	32.1681	29.1595	25.095	28.9935	19.2175	24.6429	43.92	70.2828	69.0447	45.0437	32.513	26.912	24.2958
AAEL001410		13.7009	13.6852	20.3232	19.2729	19.9094	20.3414	1.05056	2.01637	3.02337	3.55034	2.94959	2.09978	1.75803	4.20031	snf2 histone linker phd ring helicase
AAEL001411		52.2306	34.2198	53.3491	36.0949	49.6005	36.6272	19.3245	44.8073	56.4743	57.7845	96.9931	57.4121	51.928	28.35
AAEL001412		14.785	21.7592	20.8776	18.8387	20.6448	19.2018	7.99277	4.66877	13.0348	11.3785	8.97311	11.5532	3.85366	11.6772
AAEL001413		7.25791	8.1367	9.65939	7.20052	9.64931	8.74033	10.4151	5.4126	4.7958	4.20492	4.37212	7.975	2.37919	3.39675
AAEL001414		254.217	282.196	85.9544	92.2067	90.1521	52.4836	3.8704	0.741546	1.24194	0.711072	0.582071	0.254256	13.5014	42.5641
AAEL001415		0.502803	1.20016	2.38023	1.59351	2.25533	1.81778	0.0579403	0	0.115222	0.161902	0.444551	0.461786	0	0
AAEL001416		39.7034	34.7031	48.2641	51.5026	51.2726	54.1396	3.43946	4.03782	7.06498	7.84964	8.01292	6.60066	7.57344	10.5392
AAEL001417		0.0485965	0.193591	0.231782	0.104089	0.24923	0.334447	0	0	0	0	0	0.128771	0	0
AAEL001418		0	0	0	0	0	0	0	0	0	0	0	0	0	0
AAEL001419		17.6923	27.2756	40.8606	30.8378	36.142	35.1279	7.91572	6.78473	12.8989	12.0614	18.1875	10.9263	13.9906	23.6758
AAEL001420		163.087	203.231	144.124	166.871	142.601	93.0454	1.22994	0.518178	2.20653	0.588662	0.594932	0.37396	12.2134	38.4735
AAEL001421		172.003	132.758	122.308	93.452	117.134	92.5171	51.0549	65.1311	135.504	135.126	124.079	91.465	109.032	165.292
AAEL001422		23.4078	24.7993	30.0815	32.2707	29.8047	33.4406	10.2482	8.93337	10.9869	10.2531	10.7933	12.1514	10.607	43.1265
AAEL001423		50.7876	46.6537	33.8086	44.8076	33.7805	36.7543	15.254	12.9278	21.6361	23.5104	15.0777	13.4931	7.13874	23.7458
AAEL001424		12.9449	19.6673	21.5723	23.7278	22.5384	24.1633	7.80605	6.02911	9.78001	9.90968	5.74074	5.78638	9.38046	10.0737
AAEL001425		13.3805	21.2436	25.89	19.888	26.9729	26.7915	2.39869	1.85002	1.90005	2.1504	2.58655	2.95552	5.76068	4.38483
AAEL001426		10.607	14.7553	21.0601	25.8189	20.3029	21.7045	2.95631	2.28988	5.44971	5.63589	4.25735	2.84114	5.58313	6.26965
AAEL001427		6.0535	5.56567	6.81972	6.49107	6.93042	6.74876	7.28753	4.04548	4.75915	4.84486	4.63623	6.55082	3.28773	5.89646
AAEL001428		0.204061	0.115167	0.177094	0.115808	0.213945	0.212041	0	0.226684	0	0	0.0888898	0	0	0
AAEL001429		34.6211	28.9855	37.523	30.5464	38.9339	18.2194	0.253367	0.158714	2.1136	0.976227	1.17745	1.00019	9.74292	5.1405
AAEL001430		0	0	0.296771	0	0.154633	0.163241	1.03913	0	0	0	0	0.140484	0	0
AAEL001431		19.9366	20.4749	28.926	34.8834	28.0822	35.072	4.93073	6.47902	9.72718	9.64287	9.06568	6.03326	3.78259	4.70028
AAEL001432		284.304	292.422	208.59	201.012	183.929	205.476	118.235	105.923	117.339	101.127	85.5547	88.7923	174.99	287.852
AAEL001433		5.19395	5.66885	11.6875	6.74554	11.6138	6.87844	0.0506476	0.072668	0.184245	0.11851	0.208687	0.240413	0	0.8215
AAEL001434		34.0699	24.9847	23.3788	17.6369	24.9016	12.4801	13.8722	27.3743	41.1887	48.7917	37.2538	24.5668	10.4375	6.11947
AAEL001435	SPZ2	0.289446	0.328615	0.236414	0.351282	0.262736	0.405989	0	0	0.239045	0.211201	0.531009	0.198275	0	0.314418	Toll Pathway**
AAEL001436		18.0792	13.0803	28.4106	23.2095	27.3142	22.4031	0.652034	2.71375	3.27502	3.5525	4.38897	2.27191	2.80398	3.12475
AAEL001437		0.375291	0.197793	0.350192	0.204674	0.474209	0.325639	0.101671	0.0229729	0.0853734	0.0579482	0	0	0	0
AAEL001438		0.773842	0.590664	0.70634	0.66758	0.835634	0.592569	0.677775	1.02014	1.63249	1.42137	1.04869	0.79044	0.502451	0.38205
AAEL001439		7.83137	10.2958	8.9637	7.99712	8.23814	8.51405	4.67492	2.46664	3.79264	3.18964	3.35811	4.38195	1.46047	4.49949
AAEL001440		76.0196	61.0668	101.929	81.1936	104.245	80.6308	2.66614	4.8349	11.2504	13.704	12.9554	7.18946	6.87363	9.29218
AAEL001441		78.3051	78.2531	124.063	109.269	124.716	128.434	5.06064	7.99777	11.8444	13.3298	14.4677	11.9854	9.17197	11.5791
AAEL001442		4.25375	2.26586	6.71909	5.18613	6.73659	3.54917	0.0167574	0.0919479	0.114538	0.212269	0.21082	0.0747049	0.357286	0.417647
AAEL001443		0	0	0.445232	0.0592937	0.261527	0.10305	0	0	0	0	0	0	0	0
AAEL001444		0.38385	0.690469	1.09616	0.967887	0.894839	0.711021	0	0	0	0.0463649	0	0	0	0
AAEL001445		0.706609	1.37522	1.65203	1.82462	1.14499	1.42311	0	0.119098	0	0.152776	1.13799	0	0	0
AAEL001446		25.5404	30.5418	29.5654	29.8259	29.5475	26.7522	31.1879	29.5756	20.5978	26.0651	20.141	20.1583	8.14045	21.2842
AAEL001447		36.7622	29.7906	42.626	36.2654	41.8731	35.1697	2.45957	4.33684	5.50311	3.58802	3.49588	1.47689	5.0972	7.33445
AAEL001448		39.1951	54.9893	78.4968	55.402	76.2288	64.1612	8.50697	9.33996	13.5067	13.7441	14.0455	9.767	5.63205	13.7502
AAEL001449		3.06516	5.70592	5.78997	3.67149	4.81564	4.02638	0.69759	0.651951	0.530668	0.59548	0.931896	0.348679	1.76507	0.780625
AAEL001450		2.39515	2.00201	2.68419	2.89781	2.72986	2.60647	0	0.161509	0.647451	0.666146	1.21004	0	1.61266	0.885916
AAEL001451		8.72338	13.0406	18.8206	22.1847	18.168	22.4324	2.5137	2.61872	4.67364	4.75492	4.1464	3.56564	2.43047	3.02577
AAEL001452		0	0.0644269	0	0	0.105158	0	0	0	0	0	0	0	0	0
AAEL001453		0	0	0.0459867	0.0756601	0	0	0	0	0	0	0.0858104	0.186241	0	0
AAEL001454		38.9338	27.3557	50.4427	54.7989	54.3449	45.3786	1.36049	3.09595	7.26593	8.5704	6.49098	4.37284	4.13831	10.1241
AAEL001455		22.9343	29.3024	39.2741	39.9099	40.2318	40.6842	1.60111	0.949764	1.85531	2.21546	1.34974	1.03735	0	5.99951
AAEL001456		0	0	0	0	0	0	0	0	0	0	0	0	0	0
AAEL001457		2.24943	1.58809	4.68679	2.83488	4.40253	2.42085	0.0307389	0	0	0	0	0	0	0.977483
AAEL001458		0.287474	0.477465	0.736837	0.804179	0.643738	0.543861	0	0	0	0	0	0	0	0.051245
AAEL001459		4.10143	5.35047	5.9067	10.1173	5.22183	7.81542	0.344472	0.532169	0.205211	0.451291	0.360727	0.110038	1.09776	2.51177
AAEL001460		4.33896	8.00327	16.6663	23.2631	14.469	16.3104	0	1.04816	1.21608	3.80183	0.864075	1.19218	8.90894	0
AAEL001461		0.0310067	0	0.0622609	0.150525	0.0663652	0.11528	0	0	0	0	0	0	0	0
AAEL001462		101.276	127.453	161.868	176.764	162.99	192.138	15.6568	13.7032	22.6429	24.5694	25.8542	18.9539	15.4484	27.1302
AAEL001463		0.437879	1.42722	1.62982	0.286621	1.79148	0.941697	0	0	0	0	0	0	0	0
AAEL001464		9.81014	12.0053	9.53944	9.51898	11.7383	11.6697	58.7175	46.6123	3.07191	3.51308	2.17054	4.89749	7.09323	4.39334
AAEL001465		21.097	20.0538	28.5044	25.5366	28.3893	28.1035	10.4444	8.11661	9.95579	10.0854	8.89399	10.0194	9.63381	10.5979
AAEL001466		5.05779	6.18226	4.4941	3.84878	4.66132	3.43053	0.595796	0.162019	0.470301	0.511035	0.19771	0.638585	0	0.213562
AAEL001467		6.12031	4.3692	7.74786	5.55053	7.90544	5.61616	0.502101	4.03665	4.75563	6.88005	8.74895	2.93026	3.91486	0.398376
AAEL001468		29.1438	14.5243	31.8001	26.6612	33.4809	27.0304	0.298377	1.65627	4.04142	5.2121	4.54567	2.51253	3.12347	3.56236
AAEL001469		0	0.013641	0.0613804	0	0.0320766	0.0142206	0	0	0	0	0	0	0	0
AAEL001470		13.528	13.8771	16.6474	16.8182	15.1882	17.1216	2.3523	1.71318	2.06588	2.32082	2.60226	2.57902	0.691568	4.87256
AAEL001471		40.5119	35.3059	67.4913	47.0027	63.2946	55.9111	56.0675	48.8455	60.2645	57.927	108.786	81.1365	66.5382	39.1983
AAEL001472		50.3388	41.8198	70.6376	87.9385	76.133	101.142	0.916138	1.06496	4.90636	3.82114	2.50539	3.34361	2.73056	7.12054
AAEL001473		28.1944	18.3932	24.1419	28.7778	26.9042	26.3778	5.15722	5.83309	6.3825	6.0963	6.13558	6.63981	7.38676	6.46244
AAEL001474		3.09236	3.3181	5.72386	4.72249	5.35167	5.13082	0.126079	0	0.33546	0.335537	0.186579	0	0	0
AAEL001475		1.75558	0.704298	1.37138	0.979513	1.22503	0.939979	0.15394	2.01591	2.44002	3.21465	2.26741	1.19788	2.40201	1.1661
AAEL001476		15.629	14.6484	18.0952	11.8631	17.5737	14.1803	2.08309	2.70752	3.63719	2.47446	5.17983	3.20098	4.71618	6.51006
AAEL001477		0.869816	0.58387	0.707822	0.463495	0.714268	0.354328	0.778193	0.760619	0.625866	0.823289	0.802494	0.348881	0.367685	0.503047
AAEL001478		4.94929	3.83882	3.66677	2.80628	3.71611	3.21112	3.58415	11.557	8.30853	12.92	8.23493	4.00696	3.7589	0.530758
AAEL001479		60.4932	68.1668	83.6423	89.1249	86.2039	76.143	45.3343	38.0879	96.7867	100.146	79.5238	71.7747	39.3874	31.2601
AAEL001480		34.4118	42.46	28.453	21.9521	27.6182	28.0898	3.44695	3.26305	4.25908	4.44217	4.97011	4.73222	19.3861	20.508
AAEL001481		1.10371	1.00228	0.93479	1.45276	1.16465	1.77036	0.0664233	0	0.238224	0	0	0.76749	0	0
AAEL001482		20.7913	16.3447	25.8168	25.9711	26.4863	22.4952	0.581869	1.27577	1.29645	1.7809	1.4045	1.0829	1.62504	2.60764
AAEL001483		0.554151	0.26815	0.670057	0.523931	0.883368	0.319579	0.0524972	0	0.0872597	0	0	0.0432765	0	0.241601
AAEL001484		100.981	91.3859	185.282	186.385	177.943	159.026	13.0905	26.8154	57.0314	66.3376	63.0346	39.0555	29.6468	41.1283
AAEL001485		27.1929	15.8785	13.5814	15.0772	11.0093	17.2313	0.208849	0.0661317	0.0840131	0.516898	0	0.0855156	2.00133	2.46159
AAEL001486		0	0	0	0	0	0	0	0	0	0	0	0	0	0
AAEL001487		0	0.0540638	0	0	0.0621019	0	0	0	0	0	0	0	0	0
AAEL001488		422.071	370.26	334.92	207.995	339.643	243.567	385.381	172.201	311.334	370.088	550.529	830.428	323.731	322.798
AAEL001489		0.132385	0.484355	0.414298	1.14209	0.576812	0.665525	3.42675	3.70473	0.675859	0.689895	0.61712	0.82908	0	0
AAEL001490		40.5251	48.5474	71.0307	82.6583	77.478	44.4995	7.43586	6.1924	2.22558	0.610793	0.846119	1.89581	6.51773	5.71353
AAEL001491		1.35474	2.31197	2.50851	2.98028	2.35641	2.44246	0.334367	0.185403	0.598692	0.185855	0.0971715	0.276001	0	0
AAEL001492		16.0726	23.5921	33.9278	32.1185	32.2486	35.9827	0.69616	0.429838	0.688942	0.783202	0.795484	0.641122	9.19125	27.3466
AAEL001493		0.386041	0.330885	0.153036	0.352099	0.217895	0.142895	0	0	0	0	0	0	0	0
AAEL001494		0.091257	0.0740469	0.133783	0.0967178	0.0603199	0.0903572	0	0.0377817	0.031348	0.0166712	0.0479545	0.0136565	0	0.0307199
AAEL001495		90.2927	108.982	162.84	157.657	163.979	175.085	3.93904	2.80935	5.36384	4.59041	6.32013	4.66098	13.2267	14.6895
AAEL001496		63.7416	79.7552	108.064	111.808	107.442	112.465	12.7837	9.03062	14.9704	14.7367	10.802	12.4075	13.28	19.3478
AAEL001497		21.6639	21.3497	27.8061	22.8957	28.3284	25.5677	4.88062	6.48014	6.51631	6.01111	6.92569	5.13664	5.3065	12.6024
AAEL001498		2.03713	2.2398	3.37427	3.41995	3.42904	2.46369	0.272202	0.201061	1.29114	0.532277	0.299594	0.338485	0	4.44969
AAEL001499		1.66959	1.52185	2.41967	3.12948	3.33024	2.43195	50.0564	63.2419	0.741966	1.00664	1.09621	1.33697	0.79665	0
AAEL001500		3.24031	4.33597	3.67587	5.62027	4.09822	4.43889	0.192927	0.184457	0.960019	0.508207	1.088	0.49453	0	0.526797
AAEL001501	DRE2_AEDAE	41.2157	39.6456	37.2279	35.4021	37.2023	43.1059	40.4808	18.1863	21.4524	21.9706	40.0263	40.9926	22.2685	39.3524
AAEL001502		13.6422	5.72209	10.9276	9.91572	9.22277	7.31278	1.14897	1.78487	1.66981	4.44369	3.32916	1.18588	5.65158	1.64498
AAEL001503		6.57295	4.49143	11.6614	14.7193	10.3578	6.43843	7.56287	66.2054	102.863	135.098	88.5648	37.2867	26.5233	11.2881
AAEL001504		22.613	9.91906	50.2968	25.6687	50.2627	26.19	7.27913	12.0719	23.6902	22.7081	38.5289	22.464	13.1717	7.92672
AAEL001505		13.2491	14.0854	18.484	20.6524	17.7325	22.2919	4.12832	5.12671	5.80942	5.8849	5.45724	4.69838	5.89568	7.35789
AAEL001506		29.1622	22.743	32.2267	31.0018	32.3017	31.2837	2.38185	2.86573	10.3631	10.6895	8.51792	14.135	7.48525	2.75424
AAEL001507		18.9131	21.4488	31.5216	29.9861	31.7069	30.8417	7.17603	10.8103	9.85361	10.8062	10.2138	9.94454	9.71094	3.79923
AAEL001508		17.0678	16.8761	28.5099	15.5866	23.4102	31.7237	0.959714	1.18471	1.35284	2.46454	2.19884	0.882079	13.8238	22.301
AAEL001509		10.1744	9.09892	11.4056	9.73007	9.35462	12.7937	43.2928	65.4564	52.5702	49.797	60.2322	38.5944	17.3009	13.3371
AAEL001510	GPROR23	0.192195	0.0490328	0.102687	0.126602	0	0.134185	0	0	0	0	0	0	0	0
AAEL001511		241.978	419.556	816.454	681.706	776.118	795.404	0.469504	0.75054	1.71358	4.61594	23.1555	6.90341	5.5397	95.03
AAEL001512		1.14259	0.831333	4.4016	1.98942	3.43123	2.61134	0	0	0	0	0	0	0	0
AAEL001513		0.812239	0.594302	0.801082	0.644013	0.737445	0.861056	0.0591765	0.0531024	0.0667896	0.160968	0.344736	0.203609	0	0
AAEL001514		0	0.059756	0.0321832	0	0	0.0287891	0	0	0	0	0	0	0	0
AAEL001515		25.837	33.3413	46.079	40.2364	42.4889	45.1346	0.486867	0.293196	1.29312	1.8433	2.10861	0.772031	5.43112	13.4279
AAEL001516		29.5305	27.4386	35.649	36.0043	38.9745	32.3251	15.7382	22.6098	32.7559	28.3593	28.3879	21.3551	16.9545	21.0083
AAEL001517		2.93969	2.83328	3.58608	3.00066	3.98462	2.43133	0	0	0.0819252	0.21221	0.0594933	0.103713	1.26383	0
AAEL001518		12.0298	15.5349	22.5418	18.3962	21.4328	17.9322	0.794162	1.94388	3.66286	3.96893	3.98589	2.53263	1.59235	4.25002
AAEL001519		1.18907	1.3674	1.37841	1.08569	0.975582	1.40519	6.24929	7.25026	3.28182	3.59278	4.53344	2.43341	5.32934	4.78526
AAEL001520		28.4761	43.0519	68.0654	59.1435	64.7198	71.2349	1.55641	4.73605	4.73306	5.75721	7.85432	3.75139	3.75456	2.10064
AAEL001521		2.26722	1.7763	1.67956	1.31946	1.93144	1.22859	11.4828	8.2163	18.9198	18.2765	15.6129	11.4552	5.01612	14.5433
AAEL001522		0	0.0598233	0.0921475	0.0385876	0.210289	0.0364527	0.0943073	0.0244116	0.304717	0.0632533	0.198859	0.143928	1.07761	0.789603
AAEL001523		8.65326	5.49644	8.91116	4.137	7.14923	5.34817	10.1307	7.73909	40.2468	34.2899	43.6091	18.1114	18.9619	1.29801
AAEL001524		4.52629	2.10347	3.43857	4.04981	2.53232	4.22445	0.261834	0.0535551	0.204437	0.207134	0.127072	0	0	0
[truncated: 14,394 more rows]
