# Supplementary material for: Complex Modulation of the Aedes aegypti Transcriptome in Response to Dengue Virus Infection
Source: PLoS One. 2012 Nov 27;7(11):e50512. doi: 10.1371/journal.pone.0050512 (PMC3507784; doi:10.1371/journal.pone.0050512)
Supplement: Table S2 — Correspondence between genes and transcript isoforms detected as significantly differentially accumulated between B and DENVI mosquitoes by Cufflinks. The number of genes and their corresponding transcript isoforms detected by Cufflinks as differentially accumulated are compared. The number of genes that could not be distinguished and the number of transcript isoforms are shown in parenthesis. (XLSX) [file pone.0050512.s007.xlsx]

## Sheet: Sheet1
Table S2. Correspondence between genes and transcritps detected as significantly differentially accumulated between B and DENVI mosquitoes by Cufflinks.
			Carcasses	% of DA-G	% of DA-T	Midgut	% of DA-G	% of DA-T	Salivary Glands	% of DA-G	% of DA-T
	1dpi	N. DA genes (not distinguishible)	369 (6)			779 (4)
		N. DA transcripts	886			1064
		DA at both gene and transcript level	363	98.374	40.9707	758	97.3042	71.2406
		only DA at the gene level (N. with isoforms)	12 (5)			20 (13)
		only DA at the transcript level (N. with isoforms)	449 (302)			248 (75)
	4dpi	N. DA genes (not distinguishible)	209 (0)			563 (1)
		N. DA transcripts	537			934
		DA at both gene and transcript level	207	99.0431	38.5475	555	98.579	59.4218
		only DA at the gene level (N. with isoforms)	2 (2)			9 (9)
		only DA at the transcript level (N. with isoforms)	283 (208)			269 (241)
	14dpi	N. DA genes (not distinguishible)	325 (2)			498 (6)			518 (3)
		N. DA transcripts	567			841			861
		DA at both gene and transcript level	322	99.0769	56.7901	492	98.7952	58.5018	504	97.2973	58.5366
		only DA at the gene level (N. with isoforms)	4 (3)			14 (4)			16 (4)
		only DA at the transcript level (N. with isoforms)	198 (154)			272 (208)			294 (37)
